# Supplementary material for: LC-QTOF-MS and 1H NMR Metabolomics Verifies Potential Use of Greater Omentum for Klebsiella pneumoniae Biofilm Eradication in Rats
Source: Pathogens. 2020 May 21;9(5):399. doi: 10.3390/pathogens9050399 (PMC7281169; doi:10.3390/pathogens9050399)
Supplement: Supplementary file 1 [file pathogens-09-00399-s001.zip]

Archive with 11 entries (10 files):
- Supplementary data PROOF/
- Supplementary data PROOF/Figure S1_PROOF.emf
- Supplementary data PROOF/Figure S2_PROOF.emf
- Supplementary data PROOF/Table S1_Pathogens FINAL_PROOF.xlsx
- Supplementary data PROOF/Table S1_PROOF.docx
- Supplementary data PROOF/Table S2_PROOF.docx
- Supplementary data PROOF/Table S3_PROOF.xlsx
- Supplementary data PROOF/Table S4.xlsx
- Supplementary data PROOF/Table S5.xlsx
- Supplementary data PROOF/Table S6.xlsx
- Supplementary data PROOF/Teul_2020_ Supplementary figures_PROOF.docx
