# Supplementary material for: LC-QTOF-MS and 1H NMR Metabolomics Verifies Potential Use of Greater Omentum for Klebsiella pneumoniae Biofilm Eradication in Rats
Source: Pathogens. 2020 May 21;9(5):399. doi: 10.3390/pathogens9050399 (PMC7281169; doi:10.3390/pathogens9050399)
Supplement: Supplementary file 1 [file pathogens-09-00399-s001.zip › Supplementary data PROOF/Table S1_Pathogens FINAL_PROOF.xlsx]

## Sheet: tabela S1
	a	b		d	e	g
Metabolite /Analyte name	Measured mass (Da)	RT (min)	Calculated mass error [ppm]	Ionization mode	Level of identification	MS/MS fragments used for identification (or standard if one was used).	Name of spectral database used for identification
Oxolan-3-one (n, a)	86.0373	1.26816	6.05053	ESI(-)	a	85.0299 + isotopic pattern distribution	HMDB
Succinic acid semialdehyde (n, a)	102.032	1.10213	2.01848	ESI(-)	a	57.0361, 59.0152, 101.0247	HMDB
Choline (p, a)	103.1	0.963503	-1.10613	ESI(+)	a	58.0673, 60.0841, 104.1067	Metlin
Histamine (p, a)	111.08	0.873006	0.474406	ESI(+)	a	41.0383, 55.9731, 68.0143, 68.0454, 83.0577, 95.0575	Metlin
Creatinine (p, a)	113.058	1.05469	-4.52736	ESI(+)	a	44.0508, 59.0739, 70.0658, 86.0715 (+standard)	Metlin
4-Hydroxybenzaldehyde (n, a)	122.037	8.75197	0.168543	ESI(-)	a	91.0185, 92.0259, 93.0339, 121.0296	Metlin
Taurine (p, a)	125.014	0.957494	-3.71228	ESI(+)	a	108.0113, 126.0220	Metlin
Pyroglutamic acid (n, b)	129.042	1.25239	-2.27125	ESI(-)	b	monoisotopic mass + isotopic pattern distrubution	-
Malic acid (n, a)	134.021	1.08594	-1.66608	ESI(-)	a	59.0144, 71.0149, 89.0255, 115.0036, 133.0138 (+standard)	Metlin
3-Hydroxyisoheptanoic acid / Ethyl 2-hydroxyisovalerate (n, b)	146.094	9.87369	-2.01451	ESI(-)	b	monoisotopic mass + isotopic pattern distrubution	-
Xylitol (n, a)	152.068	0.972238	-3.77121	ESI(-)	a	59.0146, 71.0138, 78.0265?, 89.0265, 101.0232, 119.0314, 137.0357	HMDB
Allantoin (n, a)	158.044	1.02193	-2.46811	ESI(-)	a	59.0266, 71.0260, 97.0048, 114.0308, 140.0085, 157.0364	Metlin
Phosphorylcholine (p,b)	169.051	9.71365	1.80715	ESI(+)	b	monoisotopic mass + isotopic pattern distrubution	-
2-Octenedioic acid / cis-4-Octenedioic acid / trans-3-Octenedioic acid (n, a)	172.073	9.14724	-2.08552	ESI(-)	a	59.0152, 109.0645, 127.0756, 153.0571, 171.0657	HMDB
Phenol sulphate (n, a)	173.998	6.41346	-2.75676	ESI(-)	a	65.0412, 93.0348, 172.9915	HMDB
N-acetylaspartate (p, a)	175.048	1.16193	-3.26991	ESI(+)	a	88.0410, 116.0443, 134.0462, 159.0530, 176.0669	HMDB
Isonicotinylglycine (p, a)	180.05	7.0889	-17.1734	ESI(+)	a	135.0546, 163.0482, 181.0959	HMDB
Isohomovanillic acid (n, a)	182.057	8.70855	-2.79471	ESI(-)	a	94.0369, 122.0315, 137.0590	Metlin
Pyrocatechol sulphate (n, a)	189.993	5.51609	-3.12796	ESI(-)	a	109.0294; 188.9858; 79.958	HMDB
Phenylacetylglycine (p, a)	193.072	8.923	-9.28772	ESI(+)	a	30.0319, 65.0363, 76.0360, 91.0505, 120.0764, 148.0723, 176.0653	Metlin
ferulic acid (n, a)	194.058	8.31824	-2.10658	ESI(-)	a	97.0667, 123.0313, 134.0364, 149.0597, 159.0626, 178.0275	HMDB
3-Hydroxyhippuric acid (n, a)	195.053	6.70583	-3.37227	ESI(-)	a	93.0361, 150.0566	Metlin
Dihydroferulic acid (n, a)	196.073	8.91215	-2.85027	ESI(-)	a	59.0153, 123.0449, 135.0471, 151.0746, 177.0545	HMDB
O-methoxycatechol-O-sulphate (n, b)	204.009	7.4382	-3.15846	ESI(-)	b	monoisotopic mass + isotopic pattern distrubution	-
Indoxyl sulfate (n, a)	213.009	7.66232	-2.71682	ESI(-)	a	79.9579, 80.9657, 104.0513, 132.0448	Metlin, HMDB
Tyrosol 4-sulfate (n, b)	218.025	9.66846	-1.3504	ESI(-)	b	monoisotopic mass + isotopic pattern distrubution	-
Indolylacryloylglycine (n, a)	244.084	9.67597	-2.42642	ESI(-)	a	74.0252, 100.0038, 114.0948, 142.0657, 168.0450, 199.0887, 225.1109	HMDB
3-Hydroxydodecanedioic acid (n, b)	246.146	9.64655	-2.53427	ESI(-)	b	monoisotopic mass + isotopic pattern distrubution	-
Dihydroferuloylglycine (p, b)	253.094	8.22779	-5.22564	ESI(+)	b	monoisotopic mass + isotopic pattern distrubution	-
Caffeic acid 3-sulfate / Caffeic acid 4-sulfate (p, a)	259.998	0.832301	-4.51384	ESI(+)	b	monoisotopic mass + isotopic pattern distrubution	-
Dihydrocaffeic acid 3-sulfate (n, a)	262.014	6.48888	-3.52522	ESI(-)	a	95.0505, 137.0601, 181.0496, 217.016	HMDB
Ferulic acid 4-O-sulfate (n, b)	274.014	8.31097	-3.37084	ESI(-)	b	monoisotopic mass + isotopic pattern distrubution	-
kamlolenic acid (p, b)	294.218	10.4897	-5.42051	ESI(+)	b	monoisotopic mass + isotopic pattern distrubution	-
Tryptophyl-Glutamate (n, b)	333.123	10.122	-27.5288	ESI(-)	b	monoisotopic mass + isotopic pattern distrubution	-
17,21-Dihydroxypregnenolone (p, b)	348.228	9.66951	-5.05271	ESI(+)	b	monoisotopic mass + isotopic pattern distrubution	-
N-Acetyl-7-O-acetylneuraminic acid (n, a)	351.116	1.26841	-1.83949	ESI(-)	a	87.0092 + isotopic pattern distribution	HMDB
Dihydrocaffeic acid 3-O-glucuronide (n, b)	358.088	6.09092	-4.45914	ESI(-)	b	monoisotopic mass + isotopic pattern distrubution	-
Tetrahydrocortisone (p, b)	364.222	9.34694	-7.61651	ESI(+)	b	monoisotopic mass + isotopic pattern distrubution	-
Dihydrocortisol (p, b)	364.223	9.18146	-5.96918	ESI(+)	b	monoisotopic mass + isotopic pattern distrubution	-
Ferrulic acid 4-O-glucuronide (n, a)	370.088	7.40361	-4.58476	ESI(-)	a	59.015, 175.0242, 193.0501 (+standard)	HMDB
Dihydroferulic acid 4-O-glucuronide (n,a)	372.104	7.48486	-4.69447	ESI(-)	a	59.0139,175.0248, 177.0555, 195.0663, 309.0980	HMDB
Tetrahydrofolic acid (n, b)	445.181	11.1865	21.6063	ESI(-)	b	monoisotopic mass + isotopic pattern distrubution	-
Stachyose (n, a)	666.22	1.05369	-2.6393	ESI(-)	a	179.0551, 221.0660, 341.1181, 383.1194, 485.1516	Metlin
beta-D-Mannosylphosphodecaprenol (n, b)	940.647	9.5969	-9.37856	ESI(-)	b	monoisotopic mass + isotopic pattern distrubution	-
