# Supplementary material for: LC-QTOF-MS and 1H NMR Metabolomics Verifies Potential Use of Greater Omentum for Klebsiella pneumoniae Biofilm Eradication in Rats
Source: Pathogens. 2020 May 21;9(5):399. doi: 10.3390/pathogens9050399 (PMC7281169; doi:10.3390/pathogens9050399)
Supplement: Supplementary file 1 [file pathogens-09-00399-s001.zip › Supplementary data PROOF/Table S3_PROOF.xlsx]

## Sheet: Table S3
	Table S3. Results of histopathological examination of the animals included in the study
			LEGEND
			1	the feature / change has been observed
			0	the feature / change has not been observed
			N/A	no data availabe
			groups:
			IO	Infected Omentum
			IP	Infected Peritoneum
			SO	Sterile Omentum
			SP	Sterile Peritoneum
			C	Controls
		Group	IO	IO	IO	IO	IO	IO	IO	IO	IO	IO	IP	IP	IP	IP	IP	IP	IP	IP	IP	IP	SO	SO	SO	SO	SO	SP	SP	SP	SP	SP	C	C	C	C	C
		Day of the experiment	2	5	9	14	30	2	5	9	14	30	2	5	9	14	30	2	5	9	14	30	2	5	9	14	30	2	5	9	14	30	2	5	9	14	30
		rat's code	197	198	199	200	201	182=300	183=301	184=302	185=303	186=304	202	203	204	205	206	187=305	188=306	189=307	190=308	191=309	192=310	193=311	194=312	195=313	196=314	207	208	209	210	211	174=315	175=316	176=317	177=318	178=319
	ORGAN	THE FEATURE /CHANGE
	spleen	no change	0	0	0	0	0	0	0	1	0	0	1	0	1	0	0	0	1	0	1	1	N/A	N/A	N/A	0	0	0	1	1	0	0	0	0	0	1	1
	spleen	small degree congestion	1	0	0	0	1	0	1	0	0	0	0	1	0	1	1	0	0	0	0	0	N/A	N/A	N/A	0	1	1	0	0	0	0	1	1	1	0	0
	spleen	medium degree congestion	0	0	0	0	0	0	0	0	0	0	0	0	0	0	0	0	0	0	0	0	N/A	N/A	N/A	0	0	0	0	0	0	1	0	0	0	0	0
	spleen	large degree congestion	0	0	0	0	0	0	0	0	0	0	0	0	0	0	0	1	0	1	0	0	N/A	N/A	N/A	0	0	0	0	0	0	0	0	0	0	0	0
	spleen	subcapsular hematoma	0	0	0	0	0	0	0	0	0	0	0	0	0	0	0	0	0	0	0	0	N/A	N/A	N/A	0	0	0	0	0	0	0	0	0	0	0	0
	spleen	scarce megakaryocytes	0	0	0	0	0	0	0	0	0	0	0	0	0	0	0	0	0	0	0	0	N/A	N/A	N/A	0	0	0	0	0	0	0	0	0	0	0	0
	spleen	medium-numerous megakaryocytes	0	0	0	0	0	0	0	0	0	0	0	0	0	0	0	0	0	0	0	0	N/A	N/A	N/A	0	0	0	0	0	0	0	0	0	0	0	0
	spleen	numerous megakaryocytes	0	0	0	0	0	0	0	0	1	1	0	0	0	0	0	0	0	0	0	0	N/A	N/A	N/A	0	0	0	0	0	1	0	0	0	0	0	0
	spleen	Balser's necrosis of small degree	0	0	0	0	0	0	0	0	0	0	0	0	0	0	0	0	0	0	0	0	N/A	N/A	N/A	0	0	0	0	0	0	0	0	0	0	0	0
	spleen	Balser's necrosis of medium degree	0	0	0	0	0	0	0	0	0	0	0	0	0	0	0	0	0	0	0	0	N/A	N/A	N/A	0	0	0	0	0	0	0	0	0	0	0	0
	spleen	Balser's necrosis of large degree	0	0	0	0	0	0	0	0	0	0	0	0	0	0	0	0	0	0	0	0	N/A	N/A	N/A	0	0	0	0	0	0	0	0	0	0	0	0
	spleen	small degree inflammation	0	0	0	0	0	0	0	0	0	0	0	0	0	0	0	0	0	0	0	0	N/A	N/A	N/A	0	0	0	0	0	0	0	0	0	0	0	0
	spleen	medium degree inflammation	0	0	0	0	0	0	0	0	0	0	0	0	0	0	0	0	0	0	0	0	N/A	N/A	N/A	0	0	0	0	0	0	0	0	0	0	0	0
	spleen	large degree inflammation	0	0	0	0	0	0	0	0	0	0	0	0	0	0	0	0	0	0	0	0	N/A	N/A	N/A	0	0	0	0	0	0	0	0	0	0	0	0
	spleen	fibrosis	0	0	0	0	0	0	0	0	0	0	0	0	0	0	0	0	0	0	0	0	N/A	N/A	N/A	0	0	0	0	0	0	0	0	0	0	0	0
	spleen	atrophy of white piulp	0	0	0	0	0	0	0	0	0	0	0	0	0	0	0	0	0	0	0	0	N/A	N/A	N/A	0	0	0	0	0	0	0	0	0	0	0	0
	spleen	hemosiderin deposits	0	0	0	0	0	0	0	0	0	0	0	0	0	0	0	0	0	0	0	0	N/A	N/A	N/A	0	0	0	0	0	0	0	0	0	0	0	0
	spleen	widening the mantle area	0	1	1	1	0	1	0	0	0	1	0	0	0	0	0	1	0	1	0	0	N/A	N/A	N/A	1	0	0	0	0	1	0	1	0	0	0	0
	spleen	ulcer	0	0	0	0	0	0	0	0	0	0	0	0	0	0	0	0	0	0	0	0	N/A	N/A	N/A	0	0	0	0	0	0	0	0	0	0	0	0
	pancreas	no change	1	1	1	1	0	1	1	1	1	1	1	1	1	1	0	0	1	0	0	1	N/A	N/A	N/A	0	1	0	1	1	1	0	1	1	0	1	1
	pancreas	small degree inflammation	0	0	0	0	0	0	0	0	0	0	0	0	0	0	0	0	0	0	0	0	N/A	N/A	N/A	0	0	0	0	0	0	0	0	0	0	0	0
	pancreas	medium degree inflammation	0	0	0	0	0	0	0	0	0	0	0	0	0	0	0	0	0	0	0	0	N/A	N/A	N/A	0	0	0	0	0	0	0	0	0	0	0	0
	pancreas	large degree inflammation	0	0	0	0	0	0	0	0	0	0	0	0	0	0	0	0	0	0	0	0	N/A	N/A	N/A	0	0	0	0	0	0	0	0	0	0	0	0
	pancreas	ulcer	0	0	0	0	0	0	0	0	0	0	0	0	0	0	0	0	0	0	0	0	N/A	N/A	N/A	0	0	0	0	0	0	0	0	0	0	0	0
	pancreas	pancreas destruction	0	0	0	0	0	0	0	0	0	0	0	0	0	0	0	0	0	0	0	0	N/A	N/A	N/A	0	0	0	0	0	0	0	0	0	0	0	0
	pancreas	lymphocytic infiltration	0	0	0	0	0	0	0	0	0	0	0	0	0	0	0	0	0	0	0	0	N/A	N/A	N/A	0	0	0	0	0	0	0	0	0	0	0	0
	pancreas	Balser's necrosis	0	0	0	0	0	0	0	0	0	0	0	0	0	0	0	0	0	0	0	0	N/A	N/A	N/A	0	0	0	0	0	0	0	0	0	0	0	0
	pancreas	proliferation of ducts	0	0	0	0	0	0	0	0	0	0	0	0	0	0	0	0	0	0	0	0	N/A	N/A	N/A	0	0	0	0	0	0	0	0	0	0	0	0
	pancreas	dilation of ducts	0	0	0	0	0	0	0	0	0	0	0	0	0	0	0	0	0	0	0	0	N/A	N/A	N/A	0	0	0	0	0	0	0	0	0	0	0	0
	pancreas	periductal fibrosis	0	0	0	0	1	0	0	0	0	0	0	0	0	0	1	1	0	1	1	0	N/A	N/A	N/A	1	0	1	0	0	0	1	0	0	1	0	0
	pancreas	reducing the number of islets	0	0	0	0	0	0	0	0	0	0	0	0	0	0	0	0	0	0	0	0	N/A	N/A	N/A	0	0	0	0	0	0	0	0	0	0	0	0
	pancreas	granulomas	0	0	0	0	0	0	0	0	0	0	0	0	0	0	0	0	0	0	0	0	N/A	N/A	N/A	0	0	0	0	0	0	0	0	0	0	0	0
	pancreas	scarce megakaryocytes	0	0	0	0	0	0	0	0	0	0	0	0	0	0	0	0	0	0	0	0	N/A	N/A	N/A	0	0	0	0	0	0	0	0	0	0	0	0
	lung	no change	0	0	1	0	0	0	0	0	0	0	0	1	0	0	0	0	0	0	0	0	N/A	N/A	N/A	0	0	0	1	0	1	1	0	0	0	0	0
	lung	small degree congestion	0	0	0	0	0	0	0	0	0	0	0	0	0	0	0	0	0	0	0	1	N/A	N/A	N/A	0	0	0	0	0	0	0	0	0	0	0	1
	lung	pulmonary adenomatosis of small degree	0	0	0	0	0	0	0	0	0	0	0	0	0	0	0	0	0	0	0	0	N/A	N/A	N/A	0	0	0	0	0	0	0	0	0	0	0	0
	lung	pulmonary adenomatosis of medium degree	0	0	0	1	0	0	0	0	0	0	0	0	0	0	0	0	0	0	0	0	N/A	N/A	N/A	0	0	0	0	0	0	0	0	0	0	0	0
	lung	pulmonary adenomatosis of large degree	0	0	0	0	0	0	0	0	0	0	0	0	0	0	0	0	0	0	0	0	N/A	N/A	N/A	0	0	0	0	0	0	0	0	0	0	0	0
	lung	lymphocytic infiltration of small degree	1	1	0	0	1	1	1	1	1	1	1	0	1	1	1	1	1	1	1	0	N/A	N/A	N/A	1	1	1	0	1	0	0	1	1	1	1	0
	lung	pneumoconiosis	0	0	0	0	0	0	0	0	0	0	0	0	0	0	0	0	0	0	0	0	N/A	N/A	N/A	0	0	0	0	0	0	0	0	0	0	0	0
	lung	emphysema	0	0	0	0	0	0	0	0	0	0	0	0	0	0	0	0	0	0	0	0	N/A	N/A	N/A	0	0	0	0	0	0	0	0	0	0	0	0
	kidney	no change	0	0	1	0	0	1	1	1	1	0	1	1	0	1	0	0	1	0	1	1	N/A	N/A	N/A	1	1	1	1	0	1	0	0	0	1	1	0
	kidney	small degree congestion	1	1	0	1	1	0	0	0	0	1	0	0	1	0	0	1	0	1	0	0	N/A	N/A	N/A	0	0	0	0	1	0	1	1	1	0	0	1
	kidney	widening of central veins	0	0	0	0	0	0	0	0	0	0	0	0	0	0	1	0	0	0	0	0	N/A	N/A	N/A	0	0	0	0	0	0	0	0	0	0	0	0
	liver	no change	1	1	1	0	0	1	1	1	1	0	1	1	1	1	0	1	0	0	1	1	N/A	N/A	N/A	1	0	1	1	0	1	1	1	1	1	1	1
	liver	small degree congestion	0	0	0	1	1	0	0	0	0	1	0	0	0	0	1	0	1	1	0	0	N/A	N/A	N/A	0	1	0	0	1	0	0	0	0	0	0	0
	liver	small degree vasodilatation	0	0	0	0	0	0	0	0	0	0	0	0	0	0	0	0	0	0	0	0	N/A	N/A	N/A	0	0	0	0	0	0	0	0	0	0	0	0
	liver	vein widening	0	0	0	0	0	0	0	0	0	0	0	0	0	0	0	0	0	0	0	0	N/A	N/A	N/A	0	0	0	0	0	0	0	0	0	0	0	0
	liver	low grade hemosiderin deposits	0	0	0	0	0	0	0	0	0	0	0	0	0	0	0	0	0	0	0	0	N/A	N/A	N/A	0	0	0	0	0	0	0	0	0	0	0	0
	liver	small degree inflammation	0	0	0	0	0	0	0	0	0	0	0	0	0	0	0	0	0	0	0	0	N/A	N/A	N/A	0	0	0	0	0	0	0	0	0	0	0	0
	liver	proliferation of bile ducts	0	0	0	0	0	0	0	0	0	0	0	0	0	0	0	0	0	0	0	0	N/A	N/A	N/A	0	0	0	0	0	0	0	0	0	0	0	0
	omentum	no change	0	0	0	0	0	0	0	0	0	0	0	0	0	0	1	0	0	0	0	0	N/A	N/A	N/A	0	0	0	0	0	0	0	0	0	0	1	0
	omentum	small degree inflammation	0	1	0	0	0	0	0	0	0	0	0	0	0	0	0	1	0	0	1	1	N/A	N/A	N/A	1	0	1	1	0	0	1	0	0	0	0	1
	omentum	medium degree inflammation	0	0	0	0	0	0	0	0	0	0	0	0	0	0	0	0	1	0	0	0	N/A	N/A	N/A	0	1	0	0	0	0	0	0	0	0	0	0
	omentum	large degree inflammation	0	0	0	0	0	0	0	0	0	0	0	0	0	0	0	0	0	0	0	0	N/A	N/A	N/A	0	0	0	0	0	0	0	0	0	0	0	0
	omentum	Balser's necrosis of small degree	0	0	0	0	0	0	0	0	0	0	0	0	0	0	0	0	0	0	0	0	N/A	N/A	N/A	0	0	0	0	0	0	0	0	0	0	0	0
	omentum	Balser's necrosis of medium degree	0	0	0	0	0	0	0	0	0	0	0	0	0	0	0	0	0	0	0	0	N/A	N/A	N/A	0	0	0	0	0	0	0	0	0	0	0	0
	omentum	Balser's necrosis of large degree	0	0	0	0	0	0	0	0	0	0	0	0	0	0	0	0	0	0	0	0	N/A	N/A	N/A	0	0	0	0	0	0	0	0	0	0	0	0
	omentum	small degree congestion	0	0	0	1	0	0	0	0	0	0	0	0	0	0	0	0	0	0	0	0	N/A	N/A	N/A	0	0	0	0	0	0	0	0	0	0	0	0
	omentum	granulomas	0	0	0	0	0	0	0	0	0	0	0	0	0	0	0	0	0	0	0	0	N/A	N/A	N/A	0	0	0	0	0	0	0	0	0	0	0	0
	omentum	ulcers	0	0	0	0	0	0	0	0	0	0	0	0	0	0	0	0	0	0	0	0	N/A	N/A	N/A	0	0	0	0	0	0	0	0	0	0	0	0
	omentum	angiogenesis	0	0	0	0	0	0	0	0	0	0	0	0	0	0	0	0	0	0	0	0	N/A	N/A	N/A	0	0	0	0	0	0	0	0	0	0	0	0
	omentum	lymphocytic infiltration	0	0	0	0	0	0	0	0	0	0	0	0	0	0	0	0	0	0	0	0	N/A	N/A	N/A	0	0	0	0	0	0	0	0	0	0	0	0
	omentum	absorbent pseudo-nodules	0	0	0	0	0	0	0	0	0	0	0	0	0	0	0	0	0	0	0	0	N/A	N/A	N/A	0	0	0	0	0	0	0	0	0	0	0	0
	omentum	vessel proliferation	0	0	0	0	0	0	0	0	0	0	0	0	0	0	0	0	0	0	0	0	N/A	N/A	N/A	0	0	0	0	0	0	0	0	0	0	0	0
	omentum	proliferation of mesothelial cells	0	0	0	0	0	0	0	0	0	0	0	0	0	0	0	0	0	0	0	0	N/A	N/A	N/A	0	0	0	0	0	0	0	0	0	0	0	0
	omentum	necrosis	0	0	0	0	0	0	0	0	0	0	0	0	0	0	0	0	0	0	0	0	N/A	N/A	N/A	0	0	0	0	0	0	0	0	0	0	0	0
	omentum	fibrosis	0	0	0	0	0	0	0	0	0	0	0	0	0	0	0	0	0	0	0	0	N/A	N/A	N/A	0	0	0	0	0	0	0	0	0	0	0	0
	omentum	fresh bleeding	0	0	0	0	0	0	0	0	0	0	1	0	0	0	0	0	0	0	0	0	N/A	N/A	N/A	0	0	0	0	0	0	0	0	0	0	0	0
	omentum	chronic inflammation of small degree	1	0	1	0	1	1	1	1	1	1	0	1	1	1	0	0	0	0	0	0	N/A	N/A	N/A	0	0	0	0	1	1	0	1	0	1	0	0
	omentum	chronic lymphocytic infiltration	0	0	0	0	0	0	0	0	0	0	0	0	0	0	0	0	0	0	0	0	N/A	N/A	N/A	0	0	0	0	0	0	0	0	0	0	0	0
	omentum	chronic inflammation of medium degree	0	0	0	0	0	0	0	0	0	0	0	0	0	0	0	0	0	1	0	0	N/A	N/A	N/A	0	0	0	0	0	0	0	0	1	0	0	0
	omentum	chronic inflammation of high degree	0	0	0	0	0	1	0	0	0	0	0	0	0	0	0	0	0	0	0	0	N/A	N/A	N/A	0	0	0	0	0	0	0	0	0	0	0	0
	omentum	medium degree chronic lymphocytic infiltration	0	0	0	0	0	0	0	0	0	0	0	0	0	0	0	0	0	0	0	0	N/A	N/A	N/A	0	0	0	0	0	0	0	0	0	0	0	0
