# Supplementary material for: LC-QTOF-MS and 1H NMR Metabolomics Verifies Potential Use of Greater Omentum for Klebsiella pneumoniae Biofilm Eradication in Rats
Source: Pathogens. 2020 May 21;9(5):399. doi: 10.3390/pathogens9050399 (PMC7281169; doi:10.3390/pathogens9050399)
Supplement: Supplementary file 1 [file pathogens-09-00399-s001.zip › Supplementary data PROOF/Table S4.xlsx]

## Sheet: HNMR
		Table S4. 1H NMR quantified and normalized signals used for statistical analysis.
		LEGEND:
		group ID	C - control
			IO - infected omentum
			IP - infected peritoneum
			SO - strile omentum
			SP - sterile peritoneum
		sample ID	ID of urine sample
	group ID	C	C	C	C	C	C	C	C	C	C	C	C	C	C	C	C	C	C	C	C	IO	IO	IO	IO	IO	IO	IO	IO	IO	IO	IO	IO	IO	IO	IO	IO	IO	IO	IO	IO	IO	IO	IO	IO	IO	IO	IO	IO
	day of experiment	0	0	0	0	0	2	2	2	2	2	5	5	5	5	9	9	9	14	14	30	0	0	0	0	0	0	0	0	0	0	2	2	2	2	2	2	2	2	2	2	5	5	5	5	5	5	5	9
	implant	none	none	none	none	none	none	none	none	none	none	none	none	none	none	none	none	none	none	none	none	colonized	colonized	colonized	colonized	colonized	colonized	colonized	colonized	colonized	colonized	colonized	colonized	colonized	colonized	colonized	colonized	colonized	colonized	colonized	colonized	colonized	colonized	colonized	colonized	colonized	colonized	colonized	colonized
	sample ID	36-0-i	37-0-i	38-0-i	39-0-i	40-0-i	36-2-i	37-2-i	38-2-i	39-2-i	40-2-i	37-5-i	38-5-i	39-5-i	40-5-i	38-9-i	39-9-i	40-9-i	39-14-i	40-14-i	40-30-i	1-0-i	2-0-i	21-0-i	22-0-i	23-0-i	24-0-i	25-0-i	3-0-i	4-0-i	5-0-i	1-2-i	21-2-i	22-2-i	2-2-i	23-2-i	24-2-i	25-2-i	3-2-i	4-2-i	5-2-i	22-5-i	23-5-i	24-5-i	25-5-i	3-5-i	4-5-i	5-5-i	23-9-i
	bonzoic acid	1.14992	0.763735	1.35392	1.17706	1.23523	1.19149	1.02783	1.14254	1.07017	1.05902	1.2554	1.0247	0.837179	1.35365	0.671223	0.881988	0.999611	0.832967	0.229922	1.20636	0.0738032	0.136117	0.0780316	0.128266	0.0882279	0.0836034	0.222195	0.0664157	0.236914	0.201696	0.0831467	0.5017	0.160845	0.0936779	0.0890882	0.130055	0.0820254	0.0626699	0.801182	1.047	1.45307	0.589818	0.901807	1.02952	0.101955	1.22596	0.12824	0.729452
	trigonelline	0.104735	0.0847135	0.106388	0.0875138	0.0937095	0.120963	0.0856071	0.111746	0.0846485	0.113393	0.118308	0.120005	0.0903085	0.127087	0.112532	0.106379	0.101862	0.109864	0.0311336	0.111297	0.131071	0.117305	0.091665	0.0875502	0.0861032	0.0885564	0.107251	0.149153	0.113801	0.11822	0.146368	0.0697722	0.113219	0.104665	0.0718097	0.101105	0.0783924	0.128598	0.0781397	0.11167	0.131398	0.0785295	0.100064	0.0992214	0.171168	0.077983	0.0966258	0.0951344
	formic acid	0.130373	0.305565	0.143431	0.218103	0.066425	0.141318	0.139476	0.100489	0.106208	0.216795	0.749373	0.241681	0.26586	0.989712	1.59374	1.05072	1.08645	7.94036	0.342267	0.26982	0.124173	0.0890937	0.1375	0.104259	0.0628588	0.107856	0.0705402	0.1216	0.0869417	0.116294	0.103987	0.101591	0.0948665	0.0934722	0.05946	0.109075	0.0483763	0.0945089	0.11409	0.081453	0.24967	1.08269	0.532046	0.145821	0.118533	0.864232	0.114023	1.35369
	hippuric acid	0.125407	0.0945324	0.115773	0.0988328	0.115811	0.151975	0.0987889	0.135748	0.120568	0.158923	0.129981	0.118572	0.0863961	0.11811	0.0776868	0.0813412	0.0851025	0.106979	0.13421	0.369928	1.34418	1.29922	1.16393	0.958093	1.07223	0.211552	1.10329	1.69183	1.40218	1.28814	1.573	0.533349	1.3343	1.22094	1.13758	1.34153	1.14047	1.5887	0.0954709	0.105131	0.110729	0.0766537	0.0788264	0.10308	1.70075	0.116872	1.5536	0.0788618
	fumaric acid	0.0641514	0.0101807	0.0144153	0.0137838	0.0786504	0.053427	0.0514554	0.0609715	0.0587337	0.0665932	0.0140526	0.0167144	0.0125913	0.0285281	0.00726948	0.00576505	0.00311764	0.00624132	0.0019066	0.023814	0.112911	0.0640084	0.0303269	0.184216	0.0452788	0.0726423	0.0762598	0.0701033	0.0783959	0.0441469	0.076532	0.0308113	0.185688	0.043877	0.0326837	0.0471267	0.0518974	0.0519171	0.0109933	0.0367985	0.0184224	0.00997505	0.0103615	0.0181537	0.0548119	0.0089932	0.0442066	0.010142
	indoxyl sulfate	0.0622048	0.0555242	0.0635702	0.0889474	0.0593726	0.0579199	0.0481115	0.0311557	0.0579791	0.0602354	0.0673788	0.122599	0.0612231	0.0774782	0.0505374	0.0451323	0.0679489	0.0518567	0.0435605	0.087538	0.0960946	0.0710981	0.0635668	0.12032	0.0556431	0.0594658	0.120755	0.0658345	0.0859442	0.0666379	0.0628037	0.0736577	0.0503985	0.0593164	0.060445	0.10683	0.0706036	0.0620117	0.0501342	0.0444847	0.0621975	0.0277219	0.0651239	0.0432257	0.0845002	0.064045	0.0889559	0.0415545
	cis-aconitic acid	0.0865027	0.0804833	0.0578875	0.0857557	0.0606827	0.120064	0.0819607	0.0834634	0.0908393	0.0909822	0.0901817	0.122565	0.0886295	0.0942352	0.0288792	0.0246629	0.0520614	0.0192038	0.0138517	0.0788854	0.117393	0.100232	0.0787608	0.10073	0.0437722	0.049711	0.0840805	0.109161	0.103604	0.0890959	0.120437	0.095284	0.0714461	0.0949379	0.0730305	0.0956244	0.0812316	0.113963	0.0915394	0.0992106	0.148518	0.0349871	0.0840164	0.0841794	0.109687	0.107045	0.101868	0.0507693
	urea	3.82417	3.73041	3.29345	3.12764	2.95296	5.21556	3.47531	3.841	3.7013	3.76944	6.81904	8.94496	7.47564	3.9614	0.293193	0.0720607	0.193009	0.153897	0.991427	2.78964	7.09704	4.56004	4.33093	1.90393	2.58444	2.97855	4.62797	5.70294	4.44554	3.64939	6.47156	3.64325	3.11972	4.62659	3.17308	3.97407	3.71638	6.13174	2.84498	4.07361	6.51983	2.17374	5.39118	4.34523	8.08773	3.20239	3.01209	3.28784
	allantoin	2.14951	1.55449	1.91572	1.38747	1.84823	1.72182	1.33874	2.00124	1.08512	2.27707	0.721044	1.45795	1.09766	0.255966	0.0981177	0.153154	0.443212	0.395064	0.446931	2.07014	2.12756	2.09895	1.62198	2.21545	1.58904	1.70766	2.79607	2.03202	1.85557	2.14114	2.6274	1.87911	2.26734	1.81808	2.05855	2.56914	2.18468	2.28071	1.16875	1.14745	0.12102	0.102162	0.0483656	1.4113	2.43805	1.37153	3.15647	0.0322343
	taurine	3.32436	2.39101	1.96702	2.78387	1.7026	2.69269	2.85382	2.46118	2.96553	2.38623	1.75013	3.31431	2.00828	1.48203	1.28482	1.6053	0.745652	1.80184	2.96695	2.47035	1.76191	1.62534	1.45706	2.59199	0.986787	1.50478	1.29486	1.19025	1.37314	1.79102	2.33272	1.26438	0.73151	1.47657	0.699574	1.34507	0.504379	1.04758	1.21632	1.54272	1.22116	0.951272	1.61346	1.01825	1.49876	1.94093	2.11801	0.857234
	2-oxoglutaric acid	3.11053	3.50264	3.50765	2.51581	4.82352	2.70437	3.71633	3.38351	2.49	3.92404	2.18721	1.06119	0.718495	2.98601	1.15401	0.72276	2.41644	0.52701	0.338994	2.33641	2.48678	2.62275	1.56417	8.80145	3.20577	4.38865	4.77371	1.90627	3.35564	2.3057	1.41811	1.30718	8.27576	1.43107	2.3023	3.39045	3.19918	1.21266	0.895763	1.48115	5.355	1.73028	1.38972	3.11899	1.32645	1.08258	1.67236	1.70382
	citric acid	5.88733	3.83482	5.64468	3.90054	6.27096	6.27195	5.09864	5.42612	4.91746	5.96258	0.252927	1.41679	0.259504	0.43367	0.374731	0.388416	0.42472	0.460973	0.34274	1.98165	4.71084	4.6359	3.30103	8.01197	4.30541	5.54998	5.9839	3.9835	4.7404	3.67782	4.63818	2.90222	6.29679	3.35339	3.80976	6.17356	3.74559	3.29121	1.62742	3.11034	0.5959	0.519431	0.31689	5.29957	3.14146	0.505392	3.30792	0.34799
	succinic acid	1.34717	2.01077	1.66153	1.87099	1.72846	3.56911	2.55345	1.23674	3.35616	2.43495	4.33045	3.59284	2.59461	3.73262	1.82959	3.2512	3.72307	1.83647	0.447664	3.12602	1.01741	1.19252	0.562548	1.92059	0.537009	0.665079	1.16649	0.945708	1.61745	1.16112	1.44833	0.915595	1.7929	1.34225	1.12418	1.10437	1.40703	1.11015	2.14229	2.38962	10.5692	2.78844	3.76988	3.00932	1.07965	2.87136	1.15289	1.41555
	pyruvic acid	0.220312	0.188377	0.304446	0.226148	0.226428	0.210364	0.195008	0.297584	0.209311	0.233025	0.274856	0.191687	0.166375	0.519338	0.488212	0.274903	0.218198	0.395986	0.373876	0.401411	0.142202	0.109776	0.0981628	0.274932	0.130656	0.134785	0.115441	0.108352	0.136505	0.100976	0.112819	0.101122	0.194543	0.0928631	0.0996656	0.123499	0.12555	0.0969609	0.126229	0.15245	0.447575	0.558632	0.247238	0.156037	0.0958494	0.218958	0.101147	0.313282
	octanoic acid	2.01061	2.8034	2.71912	4.5244	1.92455	3.54877	2.18657	1.85925	2.60853	4.09292	20.3197	11.3504	12.4162	22.7872	18.0319	37.9583	15.4318	36.3586	3.8923	10.4106	0.273376	0.454449	0.278694	0.343484	0.341862	0.3458	0.259172	0.264885	0.708083	0.395395	0.572548	0.432972	0.39594	0.648185	0.277124	0.561453	0.287112	0.394362	5.3666	2.13222	33.4919	14.8013	22.5372	3.58064	0.564475	14.9432	0.655917	11.5547
	alanine	0.174071	0.210781	0.163733	0.199772	0.151708	0.294017	0.22577	0.140116	0.241804	0.201657	0.939496	0.661937	0.513507	0.53929	0.524395	1.72585	0.778129	1.02855	0.189255	0.481656	0.076984	0.0836404	0.0834842	0.0820946	0.0773215	0.0902409	0.0893016	0.0799826	0.111624	0.113775	0.066711	0.0817548	0.0721596	0.0855109	0.0734633	0.0833406	0.0704779	0.0751289	0.261334	0.196571	0.741868	0.289533	0.64268	0.264361	0.0747206	0.564759	0.118291	0.285104
	lactic acid	6.69438	6.27494	6.7512	6.45769	5.44444	6.623	5.54676	5.38151	5.40583	7.55912	8.40118	8.61425	7.90999	11.3692	3.43838	4.26623	5.83952	1.77748	0.464765	3.44796	0.270646	0.329176	0.615123	0.418464	0.789952	0.720775	0.507721	0.290512	0.415263	0.539505	0.310703	0.607618	0.683553	0.311132	0.45599	0.537458	0.36334	0.297165	7.34892	5.27602	13.5852	10.379	7.39684	6.60434	0.340235	9.39715	0.439505	5.22405
	glycine	1.46236	1.16148	1.69771	1.50397	1.58154	1.49881	1.30032	1.40845	1.31476	1.36408	1.35638	1.50732	1.04803	1.68377	0.772146	0.630096	0.985576	0.704118	0.499594	1.31899	0.149423	0.280662	0.192712	0.243678	0.370597	0.313655	0.3536	0.165314	0.33692	0.34578	0.167382	0.615303	0.317743	0.194319	0.151432	0.23402	0.174648	0.17656	1.30736	1.38265	1.34726	0.838115	1.04837	1.21415	0.213107	1.73173	0.276943	0.941593
	ethanol	0.35702	0.262844	0.365607	0.325144	0.362867	0.451606	0.360058	0.377804	0.333797	0.551298	0.695622	0.544522	0.40526	0.980114	0.826987	1.06747	0.78346	1.18228	0.699915	0.480839	0.304764	0.251517	0.325352	0.351703	0.352169	0.339531	0.380824	0.356757	0.303903	0.326161	0.396349	0.312455	0.441967	0.223499	0.354515	0.43966	0.335725	0.354264	0.337752	0.307868	1.01223	1.8116	0.937536	0.31841	0.407245	0.883462	0.419933	1.26573
	malic acid	0.284652	0.212692	0.212996	0.267803	0.413545	0.211482	0.273619	0.226085	0.280628	0.254383	0.172953	0.152448	0.210172	0.207902	0.24631	0.139815	0.214012	0.0836313	0.219944	0.314494	0.348054	0.257741	0.222357	0.67813	0.318344	0.405878	0.259233	0.235272	0.326415	0.250029	0.269162	0.19439	0.619176	0.210958	0.232544	0.213003	0.260988	0.197219	0.237804	0.213429	0.634291	0.197369	0.22497	0.266796	0.199901	0.175102	0.211658	0.193186
	betaine	1.60587	1.59188	1.04308	1.03385	1.36125	1.47744	1.89961	1.5876	0.870125	2.52188	2.70622	1.76602	0.861076	1.80952	1.85259	2.00256	1.053	1.8527	1.14335	1.19406	0.579833	0.764168	0.971782	0.874145	1.47779	1.36583	0.59216	1.70661	0.750058	1.20997	0.700469	0.360783	1.25427	0.475039	0.605503	0.955426	0.312609	0.93638	0.499511	0.789067	2.13907	2.19145	1.35851	0.630685	1.46898	0.75379	1.03061	1.82171
	trans-akonitic acid	0.0297027	0.0211396	0.0267698	0.0250493	0.0224407	0.0263145	0.0219881	0.0322425	0.0205736	0.0312873	0.0278704	0.0281274	0.0210724	0.0310525	0.00816214	0.0268742	0.0221071	0.0372322	0.00511797	0.0179062	0.0242569	0.0250633	0.0225133	0.0358546	0.0228991	0.0360367	0.0383413	0.0304195	0.0250592	0.0262642	0.0303418	0.0193488	0.033244	0.0230222	0.0366993	0.0360309	0.0218186	0.0264829	0.0188208	0.0242151	0.028223	0.00400207	0.0193224	0.0214478	0.0325654	0.0131097	0.0265582	0.00508816
[truncated: 89 more columns]
