# Supplementary material for: LC-QTOF-MS and 1H NMR Metabolomics Verifies Potential Use of Greater Omentum for Klebsiella pneumoniae Biofilm Eradication in Rats
Source: Pathogens. 2020 May 21;9(5):399. doi: 10.3390/pathogens9050399 (PMC7281169; doi:10.3390/pathogens9050399)
Supplement: Supplementary file 1 [file pathogens-09-00399-s001.zip › Supplementary data PROOF/Table S5.xlsx]

## Sheet: ESI(+)
			Table S5. LC-QTOF-MS ESI(+) quantified and normalized signals used for statistical analysis.
			LEGEND:
			group ID	C - control
				IO - infected omentum
				IP - infected peritoneum
				SO - strile omentum
				SP - sterile peritoneum
			sample ID	ID of urine sample
			Molecular Feature	written in format: accurate mass@retention time
			N/A	Feature signal not found
	group ID	C	C	C	C	C	C	C	C	C	C	C	C	C	C	C	C	C	C	C	C	IO	IO	IO	IO	IO	IO	IO	IO	IO	IO	IO	IO	IO	IO	IO	IO	IO	IO	IO	IO	IO	IO	IO	IO	IO	IO	IO	IO
	day of experiment	0	0	0	0	0	2	2	2	2	2	5	5	5	5	9	9	9	14	14	30	0	0	0	0	0	0	0	0	0	0	2	2	2	2	2	2	2	2	2	2	5	5	5	5	5	5	5	9
	implant	none	none	none	none	none	none	none	none	none	none	none	none	none	none	none	none	none	none	none	none	colonized	colonized	colonized	colonized	colonized	colonized	colonized	colonized	colonized	colonized	colonized	colonized	colonized	colonized	colonized	colonized	colonized	colonized	colonized	colonized	colonized	colonized	colonized	colonized	colonized	colonized	colonized	colonized
	//sample ID (→ ) Molecular Feature ID (↓)	36-0-i	37-0-i	38-0-i	39-0-i	40-0-i	36-2-i	37-2-i	38-2-i	39-2-i	40-2-i	37-5-i	38-5-i	39-5-i	40-5-i	38-9-i	39-9-i	40-9-i	39-14-i	40-14-i	40-30-i	1-0-i	2-0-i	21-0-i	22-0-i	23-0-i	24-0-i	25-0-i	3-0-i	4-0-i	5-0-i	1-2-i	21-2-i	22-2-i	2-2-i	23-2-i	24-2-i	25-2-i	3-2-i	4-2-i	5-2-i	22-5-i	23-5-i	24-5-i	25-5-i	3-5-i	4-5-i	5-5-i	23-9-i
	158.0438@11.337379	20797.6	28151	58475.6	N/A	19759.3	N/A	23157.2	20606.8	N/A	23574.6	N/A	24740.4	18146.9	N/A	N/A	N/A	N/A	N/A	N/A	28487.8	47761.6	58845.7	26176.7	32083.9	N/A	N/A	N/A	N/A	N/A	30194.9	38692.1	43751.9	26216.4	N/A	23414.9	23184.7	56125.8	N/A	21946.2	N/A	N/A	N/A	N/A	39488.1	35372	N/A	30469	N/A
	688.203@11.225144	N/A	11306.4	11069.6	4851.23	12528.5	N/A	N/A	10545.1	6258.15	N/A	N/A	N/A	5351.94	N/A	N/A	9555.86	N/A	N/A	N/A	N/A	5932.51	N/A	3944.19	N/A	14278.4	12194	N/A	4240.78	N/A	N/A	6685.59	N/A	9879.04	N/A	N/A	4940.49	2498.28	4876.48	N/A	3045.8	13662.5	N/A	N/A	27362.2	5517.76	N/A	N/A	N/A
	526.1506@11.234419	13462.5	16288.1	10412.9	6548.82	13972.4	N/A	10847.2	16595.8	9065.56	N/A	4525.28	N/A	25147.5	N/A	N/A	11658.7	N/A	N/A	N/A	7873.16	16047.1	17010.9	21977.3	10429	23886.5	23918.8	9591.88	12597.2	11230.6	10381.9	20370.8	9444.79	19264.2	14722.1	11006.9	10964.9	N/A	16921.7	4962.48	9123.8	20607.3	N/A	3197.22	31965.4	20335.4	N/A	N/A	N/A
	364.0979@11.247019	21360.5	21942.3	N/A	N/A	26354.6	7803.02	8149.29	36350.3	19838.9	17361.5	N/A	13043.1	36988.4	4132.67	N/A	9535.05	N/A	N/A	N/A	6343.48	39061.7	16428.4	70274.9	33520.7	88452.9	78074.1	10477	11930.4	32917.3	26127.5	49787.1	19119.9	57397.6	39396.2	33285.5	32220.3	38598.5	36552.5	11583.3	18117.9	N/A	N/A	N/A	40933.2	54598.1	N/A	9958.16	N/A
	487.2272@1.2728349	15575.8	22932.6	N/A	16316.5	13569.3	35742.6	23166.5	N/A	25526.9	5440.76	21365.9	19529	21529.1	N/A	N/A	N/A	14178.1	N/A	N/A	17445.3	27715.2	84229.4	17391.4	25122.9	10001.5	15569.6	10408	61627.5	96643.2	49026.2	N/A	N/A	11570.6	40439.9	20604.7	N/A	N/A	60464.5	23352	49119.1	N/A	N/A	N/A	N/A	45140.5	N/A	20255.3	N/A
	349.8773@0.87202686	42614.3	36312.1	50122.3	42387	32795.9	40264.2	53532.9	40280	32657	27169.9	70982.5	73517	84003.9	72135.3	26549.6	47119.6	48429.2	42086.3	N/A	54268.7	13759.1	34005	37248.4	26101.8	28641.2	32168	75555.7	27185.4	65979.2	22635.9	40018.8	56169.7	39729	44498.1	40191.6	26751	99493.1	35870.2	40224.7	90781	26892	37330	40214.3	N/A	24113.9	23450.2	9524.26	47604.4
	336.1351@1.1305727	30405.5	N/A	N/A	N/A	58518.4	37901.3	61601.7	31060.3	39070.5	61112.5	38062	70615.4	45574.1	N/A	N/A	N/A	N/A	N/A	N/A	N/A	39432.7	88824.1	54197	N/A	29818.3	52458.3	63803.5	N/A	N/A	N/A	42432.5	N/A	N/A	48099.4	N/A	45179.3	N/A	N/A	9142.4	51821.2	N/A	N/A	N/A	71482.8	59103.9	N/A	N/A	N/A
	645.1431@9.013292	N/A	N/A	N/A	N/A	N/A	N/A	N/A	N/A	N/A	N/A	N/A	N/A	N/A	N/A	N/A	N/A	N/A	N/A	N/A	69167.9	22562.7	39941.1	48090.3	77436	82251.9	73298.6	65806.3	48797.4	124959	56028.6	23381	54056.7	39374.6	49459.9	58751.8	54172.4	21903.6	58951	N/A	N/A	N/A	N/A	N/A	N/A	57787.3	N/A	121322	N/A
	633.1407@8.910385	18969.8	N/A	N/A	8996.18	N/A	N/A	11394	N/A	N/A	3261.58	N/A	19856.3	N/A	N/A	N/A	N/A	N/A	N/A	N/A	33765	35942.3	17153.6	7327.34	74479.8	N/A	20612.1	37743.4	13012	41453.4	21900.5	18995.8	30962.9	6694.9	31290.7	18687.7	6099.27	16018.8	41678.8	N/A	5513.09	N/A	N/A	N/A	N/A	33009.2	N/A	46385.4	N/A
	299.8016@0.91664964	N/A	N/A	N/A	N/A	N/A	N/A	N/A	N/A	N/A	11847.9	N/A	N/A	N/A	N/A	N/A	28626	32871.4	27236.5	N/A	5977.24	51767.7	67182.4	53584.4	48117.9	35554.2	19374.6	42801.5	57358.8	41809.2	43959.8	40108.9	23740.8	49713.9	28364.6	23208.8	31455.9	22035.4	52797.1	N/A	N/A	28710.3	13000	24617.6	33835.4	39814.7	N/A	N/A	N/A
	310.1802@11.231574	51977.3	33388.3	46984.4	70067	45322.1	43451.6	26671.2	26675.9	32467.2	27141.1	24836.5	23677.9	N/A	39085	40670	N/A	N/A	52249.6	150735	53508.5	30018.3	71017.5	44878.8	21970.7	70869.4	62203.2	27009.2	39527.7	61580.7	50732.3	20808.4	40815.3	45445	23633.7	54075.4	38136.6	22055.5	39651	50048	53238.5	N/A	N/A	N/A	N/A	27137.3	69871.6	66634.4	75895.3
	526.1434@9.726523	N/A	N/A	N/A	N/A	N/A	5209.78	N/A	N/A	N/A	N/A	N/A	N/A	N/A	N/A	N/A	N/A	N/A	N/A	N/A	21330.5	120934	97338.8	43343	66759	30729.4	59527	30192.5	98653.2	37741.5	41343.1	38565.7	68773.2	24613	48139.4	42159.3	69394.3	N/A	39335.7	N/A	N/A	N/A	N/A	N/A	N/A	54108.8	N/A	46759.8	N/A
	410.1525@8.784434	43611.9	31938.7	11229.7	14741.4	17234.4	35253.4	50103.2	14522.5	47988.8	12789.6	42289.5	20786.6	98872.3	N/A	N/A	N/A	N/A	N/A	N/A	46060.7	45869.4	N/A	63322.9	21390.2	20660.9	34672	17646.2	31816.9	7264.87	21381.4	55094.8	17388.9	33165.7	34704.5	17242.7	38225.6	21930.2	18673.8	15239.4	14085.6	18486.5	N/A	27095.2	88205.8	54549.5	N/A	N/A	N/A
	194.1277@10.319652	42176.1	42195.4	32268.5	17605.5	33731.7	107998	20040.2	N/A	42913.4	N/A	42607.9	36162	31601	68513.5	N/A	16558.4	38665.1	77482.8	N/A	38490.9	25994.2	43465.7	69252.3	N/A	N/A	N/A	N/A	N/A	N/A	N/A	N/A	N/A	72782.8	N/A	15641.5	14148	26314.7	37730	N/A	47544.1	N/A	31770.9	N/A	82837.9	14110.2	N/A	N/A	N/A
	235.072@0.91953725	47819.3	63708.6	39214.4	30260.1	N/A	N/A	63208.8	43968.6	N/A	34736.4	58248.2	47459.9	73807.9	65908.6	N/A	N/A	N/A	N/A	N/A	57233.7	96966.4	N/A	46003.7	61424.2	53013.5	47925.9	29170.8	39328.5	56143.3	35118.9	117367	79605.3	58936.7	109701	40314.1	N/A	62955.6	99640	90387.9	82306.4	120668	N/A	N/A	82639.1	41157.4	N/A	N/A	N/A
	438.0296@1.0196668	40693.1	29781.7	35889.8	N/A	35024.8	N/A	21013.5	56328.5	N/A	11463.8	N/A	N/A	N/A	N/A	N/A	14926.9	10295	N/A	N/A	N/A	63773.5	N/A	42295	26965.5	26846	29346.5	N/A	59752	61835.6	37594.2	N/A	N/A	28473.1	N/A	15654.4	15686	N/A	35825.4	N/A	N/A	12024.1	N/A	N/A	43363.9	96241.3	N/A	142988	N/A
	464.0326@0.9898834	67120.5	44202.5	46004.5	33946	62320.9	14783.4	53889.2	73478.6	49689.3	31689.5	N/A	18082.9	64081.4	N/A	N/A	11398.6	N/A	N/A	N/A	19144.2	29250.6	45761.4	137608	55340.9	224969	191839	63834.2	46704.4	31337.6	43395.9	75909.7	49690.7	139599	82737.2	67079.9	51408	54992.4	77897.9	N/A	39150.2	15667.4	N/A	N/A	23593.7	62705.8	N/A	35327.9	N/A
	254.9312@0.82430065	93995	57532	71838.4	113632	67125	75437.8	57086.7	83561.1	67013.5	58934.4	43633.6	53004.2	72884.6	68865.6	N/A	41259.6	29763.8	N/A	N/A	46126.4	71139.7	55220.4	48086.5	79684.5	73397.3	61569.4	65864.1	85366	119942	80250.2	58024.2	53281.6	65099.1	65984.4	55843	53466.7	62905.3	69620.5	87697.7	78511.7	63072.2	72038	48781.4	45293.4	87044.1	123399	N/A	66830.8
	664.3307@9.376254	17136.3	27574.8	7825.83	19526.3	23973.8	30769.4	47806.8	27537.5	72107.9	47923.4	28122.9	34934.4	13150.7	18507.8	7479.35	N/A	38583.6	15870.8	96293.7	51449.8	96813.3	72384	20516.6	14238.8	5025.46	11828.1	19058.2	65376.5	19679	18545.7	61817.6	29843.3	49474.4	136496	41588.7	37383.3	119274	121188	39644.3	45341.5	N/A	N/A	N/A	37188.7	28190.8	9285.21	16350.3	N/A
	214.0083@11.376178	104684	98443.8	58237.6	88734.7	134625	109280	128211	48153.5	111912	97148	N/A	38757.9	N/A	N/A	N/A	N/A	N/A	N/A	13730.2	49724	65331.8	174236	102739	165651	109966	116793	152973	37994.8	119589	107190	66987.9	96584.8	137987	110047	106087	131224	110073	88906.8	13017.5	85949.8	N/A	N/A	N/A	166556	71939	N/A	56938.1	N/A
	343.1986@9.310702	54184.9	126697	N/A	40105.6	N/A	102609	94582.9	N/A	125140	47539.4	135433	119858	204541	N/A	N/A	22307.1	N/A	47587.9	82879.8	73498.9	166864	162426	107304	140412	N/A	N/A	N/A	38576	81454.1	93843.6	240173	280606	47012.8	209291	115760	116276	379421	145460	239991	143319	52980	N/A	22831.1	111487	88458.9	70702.9	82196.6	44411.8
	514.2671@11.44753	63371.5	71418.8	153796	99482.3	95267.5	53370.2	55923.7	104421	46476.2	92371.7	97838.3	77084.4	62957.4	113323	137328	99144.1	N/A	198031	473262	72426.1	105040	99302.1	69856.5	66996.8	115474	95373	108208	105003	63635.8	117229	69678.5	92809.2	166050	47020.7	110842	78422.9	75277.8	39375.3	68120.2	57318.9	92334.6	N/A	76174.1	82876	80179.1	94583.6	67366.8	108568
	493.1298@1.0327739	47880	16637.1	25670.8	N/A	28198.3	20588.2	N/A	51452.5	26264.2	18047.5	N/A	N/A	34111.3	N/A	N/A	N/A	N/A	N/A	N/A	N/A	80967.9	28184.7	39760	28876.9	49463	48578	43341.9	32905.3	68622.6	37289.4	97684.4	23159.6	50264.2	54822.7	N/A	N/A	53075	N/A	22308.6	26370.3	N/A	N/A	N/A	N/A	76242.9	N/A	100281	N/A
	283.0134@0.8325003	142564	146278	120096	138594	119764	N/A	162278	N/A	178384	106865	113817	N/A	124503	121932	48905.9	N/A	N/A	44770.4	N/A	N/A	110164	142452	108174	N/A	105232	108952	130404	149374	129968	114873	136705	122188	N/A	N/A	N/A	111903	128718	N/A	111932	160465	N/A	112915	107402	N/A	148030	N/A	N/A	128632
	466.1333@8.90737	46103.8	38930.3	13966.6	22578	26196	17983.3	59908.6	18901	26325.6	53436.1	N/A	N/A	N/A	6076.52	N/A	N/A	13409.6	N/A	N/A	72824.7	67198.3	86624.1	30634.1	66560.3	40729.4	38751.4	66125.1	51106.8	50107	52573.5	31825.3	45033.2	31302.9	49194.8	51568.9	26975.5	46723.6	N/A	N/A	N/A	N/A	N/A	N/A	N/A	42351.5	12679.3	52085.5	N/A
	476.2011@1.3092021	N/A	N/A	N/A	N/A	N/A	N/A	13372.1	8950.73	9768.54	N/A	N/A	53789.2	N/A	N/A	11499.5	N/A	N/A	N/A	82167.4	N/A	18123.8	73648.1	N/A	N/A	N/A	20336.6	40473.7	27477	N/A	29687.6	39285.8	27862.8	N/A	27974.5	N/A	26623.6	37541	2711.74	9314.21	21792.1	N/A	17686	N/A	24684.8	31446.6	N/A	N/A	N/A
	264.0073@0.83481956	99628	178261	115262	140005	145427	156247	202792	120876	157078	108827	148283	99769.1	135302	122936	39057.4	59604.5	55733	37084.2	N/A	117660	170422	205573	113806	164538	97914.5	115262	148004	167498	128652	115776	160154	170910	103767	121110	118297	117797	180989	144263	100444	147437	101758	126074	112129	132243	163051	72644.2	32604.4	158134
	416.1095@9.058237	17910.3	28600.9	15238.8	11321.1	8822.1	6683.82	N/A	83754.7	63498.6	N/A	36833.4	11366.3	240134	N/A	N/A	N/A	N/A	N/A	N/A	N/A	58107.4	60958.4	157502	335990	151285	266382	98788.2	30686.2	53013.7	39585	60269.8	N/A	96993.9	N/A	82991.2	N/A	133002	45517.2	N/A	29868.6	N/A	11198.7	44564.9	22728.8	108533	N/A	31751.8	N/A
	262.0829@9.660952	28682.1	18815.8	N/A	28665.5	N/A	N/A	N/A	20613.7	32900.9	N/A	48512.9	N/A	21077.3	20952.7	N/A	N/A	79018.5	92907.1	54441.8	62915.9	161512	68601.8	94239.4	89709.5	93618.6	62140.8	61721.9	116258	121687	141012	218641	82296.9	147426	123048	99396.5	115479	227568	114080	27327.7	17839.6	63523.1	N/A	52358.5	N/A	136615	N/A	53908.4	N/A
	618.1904@9.683833	N/A	N/A	N/A	N/A	N/A	N/A	N/A	N/A	N/A	N/A	N/A	N/A	N/A	N/A	N/A	N/A	N/A	N/A	N/A	30794.4	171521	20991.2	128159	88579.2	154724	190292	104925	70621.9	93463.8	89177.7	118214	99981	343046	24505.7	162597	229102	105527	113337	N/A	N/A	N/A	N/A	N/A	N/A	161981	N/A	49846.5	N/A
	190.048@1.296507	241333	311571	231174	N/A	252064	350658	354982	174314	366646	251413	N/A	243348	397577	246350	N/A	139282	N/A	N/A	N/A	437522	274112	682606	220914	61372.2	179196	158588	215761	444419	206623	412083	468884	540278	365378	734934	429384	283347	334569	771154	917586	715419	226159	265500	314100	202702	388073	430337	468891	N/A
	263.8372@0.9034013	227136	353434	180470	272810	225667	330664	311211	111350	415297	276514	251092	209041	182294	191090	275950	189617	245355	189870	208116	323627	436767	582531	305533	642552	N/A	104593	168019	472800	375686	400254	188303	N/A	195300	272069	172862	212003	N/A	470841	62824.5	253801	303379	331824	264484	377298	398830	179159	234740	358333
	155.0063@0.829078	314416	488143	387037	439463	338690	412292	355519	379997	148153	N/A	294233	318509	395756	439146	N/A	289588	274073	N/A	N/A	351592	240415	419436	375561	351020	476070	400088	437087	420862	465221	320208	369999	334370	385677	294906	403916	388942	284969	349181	209094	361844	330918	484512	389299	279297	332158	343432	209059	467766
	258.0168@0.8284303	576414	466057	471551	535553	447676	539524	505724	456093	578361	402700	392424	410970	462791	471162	321893	360168	340901	320789	N/A	328148	452012	467359	394405	574671	460409	406121	482689	524259	470906	462938	520487	433349	501663	530806	397208	436124	471376	488029	472433	595896	538119	487051	439109	543492	490028	493192	279482	444415
	216.1217@1.0739276	475180	N/A	455114	N/A	482009	N/A	469289	422717	N/A	664529	N/A	N/A	619875	318668	N/A	N/A	N/A	N/A	951309	425048	N/A	538649	461631	894881	415156	422844	N/A	N/A	913174	N/A	767465	718721	536981	520473	N/A	727120	N/A	1.19326e+06	664703	939876	133944	N/A	N/A	587829	N/A	515020	975974	N/A
	253.0937@8.227791	117602	273223	130013	97716	104756	N/A	N/A	42196.8	99225	191176	191402	252306	N/A	121475	63191.4	38542.9	372336	N/A	N/A	307664	398121	1.46868e+06	N/A	287853	143351	130715	148377	511172	N/A	315031	N/A	126526	N/A	415915	335345	N/A	1.25711e+06	188158	68214.4	194909	N/A	58775.3	N/A	802755	206349	N/A	151921	123002
	169.0507@9.713655	281230	215803	138724	235697	126047	567987	217904	N/A	304450	201801	N/A	401385	N/A	N/A	N/A	N/A	N/A	N/A	N/A	535173	939021	806441	701548	584452	N/A	128234	N/A	668903	175244	N/A	692483	198605	553552	609659	549943	407841	1.16098e+06	463039	144030	234240	116249	N/A	N/A	630272	474450	N/A	189215	N/A
	152.0578@1.1326402	1.217e+06	1.65917e+06	1.31828e+06	1.08347e+06	1.61926e+06	1.56316e+06	N/A	819009	N/A	1.53429e+06	967116	816568	N/A	1.18967e+06	1.31636e+06	N/A	N/A	N/A	3.84776e+06	N/A	951350	1.56451e+06	1.19792e+06	1.39394e+06	970846	1.1728e+06	1.61549e+06	729219	602242	872158	996768	1.5788e+06	1.325e+06	1.12606e+06	1.46291e+06	1.57959e+06	983774	7328.93	953464	N/A	N/A	962203	N/A	1.45798e+06	1.03471e+06	1.20038e+06	1.53251e+06	N/A
	412.0339@8.164328	N/A	N/A	N/A	N/A	N/A	N/A	5346.82	N/A	N/A	N/A	N/A	N/A	N/A	N/A	N/A	N/A	N/A	N/A	N/A	183517	1.07165e+06	793007	502841	757741	528806	43511.9	416929	1.10781e+06	857286	851697	894247	536751	619420	910788	472518	373433	904890	930761	N/A	N/A	N/A	N/A	N/A	N/A	872501	N/A	882124	N/A
	258.0849@1.0719337	983157	1.04864e+06	974029	752530	823333	642608	754530	692434	590326	554714	N/A	551834	169212	383621	N/A	N/A	N/A	N/A	N/A	955264	1.21624e+06	714191	970960	987732	1.70323e+06	1.46006e+06	1.13232e+06	689186	2.11517e+06	1.33042e+06	977785	916130	860823	548437	1.14648e+06	787495	743245	659297	582305	545758	121833	433166	118553	707757	603988	1.0042e+06	1.50776e+06	437384
	180.0504@7.0889034	400458	N/A	N/A	378363	337839	N/A	437481	N/A	N/A	312951	N/A	N/A	N/A	N/A	N/A	N/A	227935	N/A	N/A	1.74678e+06	1.57416e+06	2.35678e+06	1.28918e+06	1.05598e+06	582025	844174	N/A	1.30323e+06	895856	1.22278e+06	1.51749e+06	1.68031e+06	892735	1.6241e+06	998217	983436	1.70688e+06	1.73426e+06	N/A	358371	N/A	N/A	N/A	283002	N/A	N/A	N/A	N/A
	259.9979@0.83230096	1.30748e+06	120241	1.09352e+06	1.29639e+06	1.08585e+06	1.42485e+06	1.49151e+06	1.12748e+06	1.64533e+06	927841	90252	1.05191e+06	1.12049e+06	1.07241e+06	431978	57471.5	548409	397023	N/A	795943	1.32626e+06	1.40773e+06	956134	1.5219e+06	909891	939580	1.29524e+06	1.44475e+06	1152443	1.12026e+06	1.50717e+06	1.14277e+06	1.21464e+06	1.43986e+06	916171	982670	1.37328e+06	1.31935e+06	1.03322e+06	1.62471e+06	1.11921e+06	1.05048e+06	975943	1.55927e+06	1.37298e+06	870138	401198	1.13358e+06
	192.0263@1.1784567	1.98116e+06	1.48979e+06	1.46891e+06	1.01177e+06	2.11322e+06	2.02388e+06	712071	884206	1.87835e+06	664644	N/A	477793	N/A	N/A	N/A	N/A	N/A	N/A	N/A	436212	2.88178e+06	1.10639e+06	1.27839e+06	1.9544e+06	1.72197e+06	1.08363e+06	1.59158e+06	1.32356e+06	538472	1.04557e+06	1.69367e+06	995718	1.45002e+06	1.30672e+06	944220	1.71944e+06	1.18957e+06	N/A	468629	730328	238413	N/A	N/A	2.62472e+06	807248	N/A	608276	N/A
	199.9656@0.8345462	923629	1.51808e+06	1.1463e+06	1.15526e+06	1.15961e+06	1.28476e+06	1.64467e+06	1.30573e+06	1.37179e+06	944483	1.0899e+06	1.17681e+06	1.09779e+06	1.07129e+06	329130	447486	418811	101537	N/A	937341	2.53873e+06	1.85641e+06	991710	1.41443e+06	672286	1.00176e+06	1.5605e+06	1.53676e+06	1.16002e+06	1.02978e+06	1.95792e+06	1.43267e+06	1.04727e+06	1.1738e+06	1.05574e+06	443364	2.2639e+06	1.20807e+06	968383	1.48415e+06	920513	916992	882024	1.82493e+06	1.4041e+06	599564	N/A	1.29954e+06
	244.0835@9.650777	990753	835519	442770	656833	N/A	711058	1.10306e+06	874644	1.06221e+06	1.41628e+06	N/A	1.46825e+06	123167	N/A	N/A	N/A	N/A	N/A	N/A	1.54841e+06	N/A	2.31251e+06	2.78655e+06	1.0451e+06	341902	769400	1.00413e+06	5.07675e+06	840482	16082.3	3.55084e+06	884944	3.03734e+06	1.31398e+06	2.38791e+06	1.28529e+06	5.55257e+06	1.17977e+06	447095	926027	208784	621577	203733	2.93147e+06	16721.8	191523	725879	140701
	446.0826@8.63983	22737.9	25612.1	16580.1	24827.4	27472.5	37341.2	53189.7	22425	53726.5	32642.5	17465.3	26643.2	21474	6144.23	15724.9	9796.22	17533.7	N/A	N/A	39703.4	37718.4	90096.6	39899.8	47021.1	10954.1	59333.3	1.16541e+06	31809.2	8641.71	75806	66975.8	78257.2	57665.8	116829	80157.1	35673.4	118836	2.55333e+06	N/A	19647.6	8213.22	N/A	N/A	36718.6	N/A	N/A	N/A	N/A
	590.1535@10.4700365	269721	357841	149838	324509	159697	245257	414495	68805.5	388089	110858	108939	119208	85446.2	112142	21742.4	24629.4	37740.6	56551.6	N/A	134443	N/A	N/A	N/A	N/A	N/A	N/A	N/A	N/A	9304.64	10451.2	N/A	15518.9	N/A	6408.2	N/A	N/A	N/A	N/A	129556	165306	N/A	26377.1	4471.89	40586.4	N/A	90333.2	N/A	69835.8
	988.9736@0.82269627	12081.8	11392.3	15741.3	12019.3	11347	10269.9	10651.1	12887.5	11063.4	13889.4	10154.2	11120.6	12406.6	13506	16986.4	12445.3	10575.6	N/A	N/A	11775.1	12777.3	N/A	8413.78	11467.4	N/A	10490.6	14797.7	9798.92	10972	12577	10631.4	9786.61	9639.51	7935.43	12140.1	N/A	11197	9682.32	10427.8	10292.6	13330.7	15321.1	13017.9	11391.4	10370.5	14813.1	N/A	12049.6
	403.8202@0.89210665	59931.4	N/A	72875.6	46701.4	109001	49332.5	45169	63914.4	35599	38327.7	54087.4	68409.6	61927.7	86739.4	25974.1	N/A	34232.5	11851	N/A	31502.8	28519	38496.5	81962.1	36080.3	146317	111086	152264	19234.1	80035.8	34217.5	120696	178681	90872.1	82945.6	105138	160457	242864	65109.3	136660	81952.8	25258.1	32762.7	23836.7	17490.3	N/A	9304	12569.1	35942.3
	746.4881@9.497444	6303.78	N/A	N/A	6198.54	5680.76	5932.91	N/A	N/A	N/A	N/A	5890.94	8047.37	9590.18	N/A	N/A	9508	6827.64	14009.8	9730.64	5263.26	6835.32	6025.08	6123.63	N/A	N/A	5782.79	6445.47	N/A	5280.85	6263.42	6089.13	N/A	7879.67	4964.33	8151.84	4840.38	5914.09	4214.91	6051.98	4872.92	11524.8	N/A	15048.1	9077.84	5336.62	5078.61	3421.85	N/A
	748.1211@11.954466	14396.1	N/A	N/A	5467.08	9300.06	5722.33	N/A	8213.25	N/A	N/A	5424.14	7787.59	6348.02	5933.72	N/A	N/A	N/A	N/A	N/A	6969.59	N/A	N/A	13269.9	26419.4	10971.6	37604.3	N/A	N/A	N/A	N/A	N/A	N/A	8015.27	N/A	10126.6	5594.7	9059.13	N/A	N/A	N/A	10394.7	3098.12	8029.99	N/A	6892.91	N/A	N/A	N/A
	731.5382@13.004662	16952	13765.2	17815.6	18478.9	16826.8	15160.7	13834.7	16054.3	13316.9	11409.4	8340.49	8806.99	12981.7	N/A	19682.6	18530.1	N/A	22306.9	40021.5	11714.9	3424.8	14769.7	14792.6	4786.81	17339.8	12154.2	N/A	17613.6	11949.2	15310.5	10365.6	N/A	8426.04	12282.9	8354.99	11642.4	9205.5	13269.3	22287.7	20801.9	21090.8	16123.5	N/A	N/A	19291.9	22856.9	16269.3	21221.2
	389.1289@7.5091176	215665	249423	N/A	N/A	52045.9	61947.4	22415.2	247914	48006	23876.5	137556	116919	28020.9	N/A	N/A	179074	242248	32298.2	11449.3	1.58468e+06	1.39716e+06	1.68544e+06	469268	639846	284682	129096	562485	1.05407e+06	N/A	660458	1.02637e+06	790116	65040.7	1.02224e+06	505419	561900	773554	1.30168e+06	N/A	16170.2	14207.8	N/A	N/A	96224.4	1.06911e+06	21916	N/A	N/A
	128.0103@1.2449244	524151	323132	499638	402542	9862.88	478922	375827	N/A	561262	N/A	N/A	51477.4	N/A	60885.8	N/A	N/A	142548	N/A	N/A	73036.5	N/A	189939	339909	832799	581764	536927	512911	15092.4	N/A	378513	282017	278737	541498	413640	433402	472361	294953	540660	122163	303583	37735.4	N/A	9334.21	262203	288554	N/A	326669	N/A
	1426.6746@8.364966	N/A	17509.5	N/A	8869.12	7885.17	16734.2	13161.2	N/A	17139.9	11645.6	12983.2	N/A	17452.4	N/A	N/A	9633.9	8783.71	9166.85	27105.9	16882	9523.79	21859.2	3165.49	27002.7	N/A	2091.88	N/A	N/A	N/A	8214.97	N/A	4906.1	6841.39	13599.2	3833.93	N/A	8988.69	16884.6	8524.32	N/A	23464.6	4807.53	8634.62	25977.4	15216.9	5523.22	N/A	10578
	474.1241@11.500352	10977.4	N/A	13865.2	19498.8	13293.5	7865.74	11184	12993	6797.59	11691.8	9925	9922.99	7624.16	15841.3	15482.9	10496.5	9804.83	17144.3	29175.9	5164.31	8328.91	8027	10794.9	5857.67	17282.5	15235	12652.1	8926.13	14567.7	N/A	11889.3	10843.1	8643.79	8212.2	15651.4	18046	8115.99	8576.26	13069.9	N/A	10804	16120.7	15162	5914.39	7526.43	12151.7	13793.7	12027.5
	538.1868@8.642847	N/A	12965.4	N/A	N/A	8190.03	14830.9	21125.4	3433.49	21201.5	6602.23	13812.5	5527.46	12132.2	N/A	N/A	3621.95	6134.86	N/A	N/A	10339.7	21939.6	34502.8	20032.4	N/A	N/A	7832.7	8901.29	N/A	12589.6	19802.1	19726	14902	5688.29	26513.1	9598.78	12109.6	6935.91	23983.5	8658.41	4024.19	11296.6	4957.28	17117.3	9339.54	4550.82	N/A	13708.9	N/A
	240.9919@0.83493894	1.08103e+06	1.93415e+06	1.29483e+06	1.39172e+06	1.39757e+06	1.60496e+06	2.08306e+06	N/A	1.72337e+06	1.16712e+06	1.40906e+06	1.26412e+06	N/A	1.32215e+06	432949	523752	502606	N/A	N/A	1.16501e+06	2.33077e+06	2.20668e+06	1.19751e+06	1.70952e+06	N/A	739593	1.67611e+06	1.83821e+06	1.37156e+06	1.21975e+06	1.94877e+06	N/A	1.22313e+06	1.40288e+06	1.30279e+06	N/A	2.25799e+06	1.49638e+06	1.05101e+06	1.64769e+06	1.06418e+06	N/A	1.14713e+06	N/A	1.76421e+06	757211	287229	1.65008e+06
	357.8271@0.90541995	162276	83348.7	N/A	118537	142059	109270	100037	61187.1	73950.3	138321	76618	110184	86494.6	125504	85315.2	16610.4	54300.9	24068.3	N/A	72596.2	N/A	85210.6	129518	141890	154775	134103	222862	75060.9	153136	103271	126029	92369.6	142583	134576	166885	156976	98819.8	122599	158320	100035	25270.5	130576	44888.8	63782.6	66330.2	N/A	N/A	101393
	65.0122@0.83685994	172267	220100	194664	206102	200623	200683	237517	191857	219230	167030	180619	169924	183967	193413	116198	115766	106284	100372	N/A	161482	248214	255769	178020	231434	186702	184747	225071	231853	201724	172844	225249	205981	187038	188307	10732	10554.4	251702	188968	181727	233234	185528	211800	169969	218302	224549	9285.21	82611.5	210077
	598.3796@8.764299	26113.9	21118	65017.4	22409.8	22378	19468.1	16535.4	79677.7	23484.8	22990.2	15989.7	21435.6	17826.7	23779.2	24180.4	16718.6	18992.6	17955.8	69133.5	11660.4	19920.9	14946.9	15243.9	13911.8	76565.4	20183.8	57637.4	18043.8	9641.43	18482.8	21289.7	9648.6	21235.8	18382.6	22499.7	20889.4	20100.6	12637.8	21755.5	19916.9	9724.53	27342	25177.9	18390.8	14477.9	33518.2	29521.5	48431.3
	383.2659@10.496781	36363.3	85634.9	34638.1	41612.1	N/A	48225	104076	38725.1	74924.3	N/A	72203.5	104033	136550	21160.7	78283.1	60794.8	37182.9	N/A	195571	35963.3	100670	N/A	54882.8	76976.3	N/A	N/A	66569.5	50686.3	N/A	27429.5	163739	108589	52723.8	114684	29114	60691.3	99610.2	160736	205564	84881.6	N/A	33666.8	N/A	115127	38475.6	69962.4	N/A	N/A
	417.1493@1.0635283	698193	127996	183466	1.85123e+06	993192	276406	128817	184724	780483	1.26815e+06	83639.8	1.90097e+06	331737	820426	49808.4	282641	401992	193656	3.1006e+06	1.14849e+06	222963	1.92397e+06	1.37119e+06	28633.6	40600.3	83759	N/A	N/A	5.02201e+06	1.22554e+06	208144	1.85705e+06	20948.8	4.39355e+06	N/A	74445	N/A	60803.9	5.57452e+06	1.64685e+06	16316.2	N/A	104086	16282.1	38025	3.86317e+06	5.61008e+06	N/A
	432.2455@9.385919	15403.9	22573.3	18764.7	14562.8	35933.9	30968.3	35366.3	33931.4	42580	N/A	43363.1	31837.8	36995.9	43639.9	40418.3	36277.7	47679.4	48043.5	265312	N/A	34673.2	28150.3	17841.7	N/A	N/A	N/A	N/A	48509.6	14965	20463.5	56678.9	27350.1	42230.1	64183.7	N/A	35873.6	72550.8	67965.7	88255	62013.2	19667.2	N/A	N/A	33865.6	31221.3	34712.7	N/A	N/A
	309.8312@0.90498734	53711.9	78587.7	70423.6	25261.2	26522.1	86860.1	80093.1	53616.3	70574.5	83197	65911.5	64541.2	73088.1	23095.9	14503.5	74097.5	73605.5	71133.4	N/A	110202	102502	123648	118593	110371	119796	94639.1	101189	31319.4	107884	69548.1	112721	86893.2	118922	92342.4	88314.9	134144	129556	169848	N/A	11903.9	23862.6	29102.3	20249.1	79807.5	19846.1	N/A	N/A	24937.1
	351.1532@9.719545	N/A	61079.1	54254.9	N/A	N/A	60115.9	N/A	73636.3	48753.2	42809.3	N/A	96093.9	N/A	44251.7	93147.2	47160.2	N/A	N/A	N/A	132224	168276	162036	56792.1	81271.8	13907.2	N/A	N/A	139579	35059	N/A	129191	104148	N/A	125476	57977.1	21824.7	122744	196303	N/A	106336	50750.1	73990.4	51537.6	229227	N/A	52409.6	39728.9	N/A
	486.2114@10.659899	46177.9	N/A	N/A	27981	4881.19	36874.4	23443.1	N/A	46681.3	N/A	37984.9	38020.8	43772.4	N/A	16920.7	22579.7	10942.4	69194.7	129942	9412.1	13113.2	47762.5	16553.6	8562.21	N/A	N/A	6502.09	6718.66	73630.7	72348.1	5336.58	41157.1	N/A	50181	13456.6	15716.3	7606.45	31951.6	61140	N/A	N/A	N/A	25327.7	7093.37	10171.3	93096.4	47516.3	N/A
	282.1549@8.375131	38072.1	114814	24398.6	45359.8	51532.2	158935	126899	30809.8	129364	114102	170539	106915	172141	76452.6	100482	121379	110906	148172	N/A	76863.5	82334	135756	7644.45	101956	N/A	108857	27292.3	84914.7	N/A	50207.7	N/A	166348	115557	111540	80508.7	89331.2	144976	103428	N/A	38299.7	130510	55377.7	138966	174445	105804	N/A	N/A	N/A
	392.2536@9.415339	N/A	48388.1	36123.4	N/A	84113.7	N/A	77372	60522.7	N/A	117754	5281.37	112168	137486	87947	104865	127131	107630	N/A	619777	142900	380972	394109	101067	32604	11366.6	51997.8	48096	346552	32920.8	101296	554327	359911	83224	1.14743e+06	128025	141604	16756.1	605599	264849	N/A	N/A	24878.2	84840.4	144300	155543	57356.7	N/A	29112.2
	189.9044@0.89432305	241196	180626	267615	244976	218133	185824	195199	234471	182798	210864	153476	152267	143342	193097	165472	118129	135931	134042	188655	227648	164034	227542	200504	218691	258651	169842	212968	208260	273763	238737	184966	104287	208116	175837	219664	220201	118333	212660	168430	196126	145378	233905	135612	209989	190758	206250	216967	189751
	266.1247@9.58285	477279	482894	206942	23538.4	436496	1.14573e+06	809649	592379	871157	885145	1.06337e+06	2.31026e+06	1.33523e+06	506771	627451	716538	440174	408201	N/A	1.14515e+06	N/A	337660	970301	1.27586e+06	563828	651909	1.88263e+06	258180	154989	327147	399147	733389	398704	490366	351220	31716.8	N/A	463245	139191	353973	1.1961e+06	31543.5	987532	N/A	603534	74425.7	112921	340645
	232.1055@1.2425401	254082	203060	146910	258528	245196	341422	199252	278601	300995	183500	152660	299053	227871	174014	116470	122414	N/A	127100	217745	250754	339276	354628	166627	322268	160031	173195	143938	294209	427124	281985	239847	169542	230740	281643	161380	174103	340241	362443	306289	330385	210933	247861	249416	N/A	297974	251684	232669	147406
	439.4017@11.867551	191321	138199	260359	195820	160387	158734	115304	252316	226165	145308	140003	198912	146544	177696	N/A	154187	166172	N/A	429528	127244	351700	133814	137751	135243	218355	136762	N/A	176994	129162	160603	249902	128828	144817	128129	176263	142949	199223	143957	208113	143815	189893	197931	180532	224560	N/A	284862	240886	172089
	157.1096@1.0837755	264177	230208	192981	209891	191572	312772	237264	N/A	236538	255547	285193	274272	290608	277591	366631	400949	299509	467435	395490	178699	635676	636319	339043	351125	247058	225932	226485	727193	526302	483086	658733	277845	246188	608857	229508	251880	288440	N/A	675334	688254	352566	235765	323572	263950	684886	402134	N/A	278222
	188.1035@9.755474	415188	478420	245628	736009	570818	754852	788593	381031	782383	791852	895020	592050	1.0818e+06	467741	545887	936028	612247	1.16947e+06	442805	267344	N/A	571655	1.02812e+06	375401	601350	555315	758993	404805	248052	444221	N/A	485837	410172	371466	315641	444840	N/A	137132	91333.9	449897	490032	420822	838932	620854	363312	409349	N/A	495717
	244.1523@1.0996335	1.80805e+06	2.27991e+06	1.5364e+06	1.7779e+06	1.49236e+06	2.17525e+06	1.92632e+06	1.17789e+06	2.09845e+06	1.62862e+06	1.78379e+06	1.61734e+06	2.05438e+06	N/A	2.03588e+06	2.04311e+06	1.65012e+06	1.91695e+06	8.24548e+06	2.32249e+06	2.46028e+06	2.559e+06	1.33061e+06	2.41961e+06	1.55052e+06	1.19326e+06	1.74768e+06	1.93757e+06	884349	1.18458e+06	2.98381e+06	2.24771e+06	2.13107e+06	2.34059e+06	2.65281e+06	1.37127e+06	3.4144e+06	2.9923e+06	2.77664e+06	1.65265e+06	1.80095e+06	2.04217e+06	1.54562e+06	2.55007e+06	2.50185e+06	2.91772e+06	1.89542e+06	1.65776e+06
	990.3241@9.199258	N/A	11358.3	7911.04	5589.56	8347.49	6932.93	4978.58	3574.96	8506.24	6822	11722.7	5039.8	6116.5	7233.72	9273.05	4555.27	13724	N/A	53710.2	9200.31	N/A	6213.1	7652.9	3424.32	11231.2	8265.28	10910.3	6716.73	N/A	8362.78	4300.67	7617.8	4928.14	3944.79	7906.87	7028.52	2712.34	4287.27	5428.66	5679.03	N/A	10194.3	4616.45	4067.42	6617.16	8068.79	8461.65	9004.9
	974.5051@9.50452	4916.3	10239.7	9153.88	5932.97	6306.13	6513.57	3624.07	9805.34	9218.26	11376.5	14597.7	2524.59	2166.73	7232.49	N/A	6840.18	5499.13	N/A	N/A	N/A	N/A	N/A	15510.3	5631.05	15684.9	24101.8	3791.45	N/A	2952.91	N/A	10419.5	6574.98	14688.4	3531.3	N/A	4791.85	1709.74	3406.04	N/A	N/A	5840.56	20353.2	7535.11	3831.45	N/A	3772.95	N/A	6157.82
	1044.0306@0.8213803	11336.9	13244.6	15764.8	11520.2	13417.4	11359.5	11472.7	11694.3	11443.8	11641.5	10643.5	9000.18	11227.6	14920.5	13503.2	11739.9	11538.5	10866.1	N/A	10968.6	7541.21	8016.93	10419.6	11205.4	17201.3	13489.6	11772	10188.6	10580.7	10887.3	10081.3	11297.4	11949.7	10283	11316.6	11894.2	N/A	9613.4	12320.8	11895.8	12209.6	17221.2	11178.7	11332	10511.9	15865.2	9998.64	11221.6
	448.0575@0.98778474	44101.7	30724	33389.4	5541.48	37282.9	9568.29	26812.7	39732.7	33146.7	24222.6	5869.34	N/A	N/A	N/A	N/A	N/A	N/A	N/A	N/A	N/A	19385.3	33163.1	45578.7	32086.7	98601	62858.5	16334	35320.6	18424.3	27802.6	17342	N/A	34885.9	N/A	30419.5	21086.6	N/A	30973.1	N/A	N/A	N/A	8782.96	N/A	22334.9	50132	N/A	N/A	N/A
	626.245@11.417019	7105.94	13609.6	17824.4	8451.31	18893.8	3625.52	8878.36	12485.1	8728.52	16175.4	N/A	11758.3	6203.32	14468.7	9343.58	3625.07	N/A	15450.2	31412.1	14490.4	11079.2	N/A	18122.3	10068.6	17618.6	14681.9	9865.16	N/A	9011.72	5118.39	20914.3	N/A	N/A	13102.3	12682.9	5122.49	N/A	10073.4	12379.5	9801.15	4384.36	15791.5	14910.9	N/A	N/A	16737.2	7387.66	N/A
	351.0005@0.8243698	N/A	65601.5	N/A	N/A	70983.3	N/A	67029.1	N/A	N/A	63765.1	63064.7	55837.3	65431.3	75935.6	53859	N/A	N/A	N/A	N/A	55984.3	41591.3	52772.7	61671.6	66969.8	79991.7	N/A	72467.2	N/A	74454.9	60535.7	53254.3	62872.7	69222.6	62619	60188.8	N/A	48425.1	59734	N/A	73295.1	70183.5	83978.4	63944.5	52752.3	N/A	75624.9	46770	69607.2
	654.3464@9.601686	N/A	18552.6	N/A	N/A	N/A	17277.2	14441.7	N/A	37017.6	13098.7	30796.9	27350.4	40727.2	7541.48	5103.78	14520	12279	14728.1	N/A	11690	11346.5	8107.58	19501.4	10151.3	N/A	4763.75	14076.4	6541.6	N/A	8839.03	19876.5	16892.6	15883.1	14523.7	31070.8	7788.9	56794.5	19633.4	11198.8	N/A	15882.2	N/A	7223.83	N/A	N/A	N/A	N/A	N/A
	916.12@10.770036	11705.4	7783.79	N/A	11662.2	2993.93	11397.2	9428.87	N/A	4430.22	2457.48	9957.87	5862.26	2983.57	N/A	5188.74	N/A	3519.77	3723.43	46599.1	2990.93	3917.59	4548.61	4916.17	3919.35	N/A	N/A	3637.58	7843.57	4406.83	4716.04	10334.1	9228.19	N/A	8233.04	8277.32	9522.02	3470.7	6909.42	13036.3	8666.79	N/A	N/A	7657.51	5210.91	10883.2	26798.9	25075	N/A
	423.0931@11.430848	9649.47	14324.5	11416.3	14577.7	14267.2	13855.1	21167.1	N/A	14434.6	11964.9	14529.2	7960.15	15425.7	15619.7	12427.6	10546.4	17504.6	15498.1	N/A	12707.3	N/A	N/A	N/A	N/A	N/A	N/A	N/A	N/A	N/A	N/A	N/A	N/A	N/A	N/A	N/A	N/A	N/A	N/A	9073.26	11996.4	4948.85	N/A	17693.4	N/A	N/A	N/A	N/A	N/A
	418.9902@0.8154918	16285.8	14383.9	22653.3	19804.4	18202.6	15216.2	6473.73	17463.2	14178.9	16694	14542.3	13872.1	15293.1	21777.5	20649.2	6091.03	19390.8	20442	N/A	13772.7	N/A	N/A	N/A	13911.8	N/A	18443.8	18434.1	15194.4	18337.7	N/A	12589.8	N/A	15040.8	13520.8	14362.8	16599.1	8205.63	13859.3	17264.4	14265.1	20746.7	22332.5	16981.2	8134.84	14076	25444.7	19151	20335.8
	858.1605@10.980364	N/A	21886.7	7764.13	8015.18	4588.61	7326.31	18182.3	N/A	30712.5	3122.94	7813.58	14607.4	8864.82	N/A	N/A	N/A	N/A	N/A	16186.9	4442.93	9769.23	14281.2	6142.4	8444.25	N/A	25553.4	5640.4	8242.91	12691.6	8253.29	8736.98	19761.5	6587.02	7565.29	26782.8	5776.71	4970.95	26577.3	9830.67	13783.6	N/A	N/A	10984.5	3237.08	12326.9	15987.3	14842.4	4749.18
	483.9862@0.8097149	65408.3	N/A	N/A	40474.2	24950.9	31350.1	24192.5	36469.7	35533	27290.1	21246.7	24500.3	29431.5	31574.3	N/A	35169.6	37515.9	39569	N/A	20606.4	N/A	14331.6	23396.8	30221.7	39490.1	21197.5	31344.7	27409.7	29754.4	29194.9	10951	18436.3	43013.1	37205.4	22454.9	23178.6	17633.4	29535.4	N/A	31816.3	40075.4	29305.7	28830.9	26717.2	27023.8	68752.2	45706.1	24013.1
	738.8628@13.023194	40908.8	33962.7	45106.9	39156.7	28954.4	33849.2	33915.6	28712.2	35759.8	37411.6	38566.3	32450.2	30775.8	47186.6	45823.4	35223.7	46396.3	43216.1	106928	25805.8	23093.6	26888.7	34320.3	34817.2	63438.7	36859.6	34017.2	34436.2	N/A	32594.4	15483.9	N/A	33275.6	26519.8	35689.5	38662.4	N/A	34288.7	37119.6	32577.1	37936.7	50098.3	38710.7	22612.5	33488.6	59416.9	32336.2	43434.8
	983.9949@0.8260545	13662.5	17869.8	25410.8	16714.9	21364	15095.3	17451.4	24143.4	12746.7	16925.1	16563.6	18256.4	16104.4	17430.6	21457	10033.4	13457.3	12782.9	N/A	18568.9	23849.9	18690.5	17959	16087.9	23964.5	19023.8	23856.6	15283.9	13635.6	11981.2	18474.6	20431.4	14029.2	11781.9	19412.7	15357.4	22574.2	15671.7	16442.1	15390.4	17919.8	21373.2	17516.1	21717.4	15678.2	14390.4	9084.04	16644.2
	454.0038@1.0203096	N/A	68586.6	78250.9	N/A	119647	N/A	70579.1	152775	65413.3	38124.3	5580.99	17870.9	N/A	N/A	N/A	22174.9	7774.24	N/A	N/A	N/A	133486	N/A	206074	94383.9	279629	285634	141321	144453	194942	147945	140852	N/A	261236	98098.7	81632.9	111645	66492.2	120723	19902.3	49426.5	29654.9	N/A	N/A	83145.7	269529	N/A	255107	N/A
	658.2738@10.419361	38393.4	214824	37519	40270.5	N/A	99238.5	206264	23675	143796	28540.9	94953	78270.7	52896.7	11892.1	20520.9	10182.2	39284.5	28061	N/A	69101.3	2018.73	N/A	N/A	N/A	N/A	N/A	N/A	N/A	10881.9	N/A	N/A	72239.8	N/A	35467.3	3338.01	5280.23	6421.8	N/A	147766	102654	7010.02	10115.2	81366.7	70528.3	N/A	30188.3	12819.6	24721.8
	996.0668@11.078399	3456.91	4220.58	N/A	4537.58	N/A	2139.83	N/A	4658	N/A	N/A	N/A	8061.43	10038.3	N/A	6854.2	N/A	N/A	5130.23	N/A	4707.44	11323.7	4245.59	10092.2	5929.18	N/A	N/A	N/A	6448.26	N/A	N/A	12184.8	10239.9	N/A	9983.69	3266.31	2735.17	7031.96	14887.9	5246.38	11041.6	N/A	4864.04	4388.53	6672.87	4011.93	N/A	N/A	2773.12
	572.1594@11.300639	13955.7	10044.5	26984.2	18126.3	10036	13439.3	7490.54	14577	13039.5	15797.5	13164.5	13411.7	10253	15623.4	16822.9	13428.6	20541.1	13586.6	31456.9	8181.13	5471.11	8067.29	8835.97	11603	18093.3	11285.8	12195.4	13450.8	8766.23	14816	9227.53	9005.18	16624.4	12718	12113.2	11182.3	8987.78	9431.65	11414.6	7326.61	12307.5	19668.1	12413.3	5527.61	17191.3	21591.9	21640.5	18175.4
	696.0841@10.070524	12782.8	14578.2	10840.4	15233.6	9223	12923.2	14733.1	5891.78	13085.6	10396.8	11726.5	6152.99	8374.72	11812	8316.09	6829.78	13811.3	N/A	N/A	3645.72	N/A	N/A	N/A	N/A	N/A	N/A	N/A	N/A	N/A	N/A	N/A	N/A	N/A	N/A	N/A	N/A	N/A	N/A	8894.12	9162.79	N/A	N/A	13717.5	N/A	N/A	6522.04	N/A	8648.33
	537.9299@0.7906191	67181.2	28368.9	62924	61734.7	44642.1	46099.5	N/A	65474.1	39788.9	43007.5	28567.1	36867.3	42405.7	52815	N/A	N/A	N/A	N/A	N/A	N/A	48952.7	N/A	37919.2	39034.7	61493.8	42940.5	50591.2	44628.7	63220.8	49120.1	49208.2	35391	39483.5	42049.7	29234.5	40117.4	40788.5	39583.8	54815.6	47425.3	35501	51112.6	27034	52959	42201.9	95281.9	105374	41729.2
	728.0272@10.524378	20515.7	16155.2	22870.8	22401.7	20873.8	12391.8	11260.8	21630.7	15676.1	22270.3	15812.2	14556.7	9537.9	14886	27974.6	21360.2	4072.83	7996.89	N/A	13154	N/A	N/A	N/A	N/A	N/A	N/A	N/A	N/A	N/A	N/A	N/A	N/A	N/A	N/A	N/A	N/A	N/A	N/A	N/A	14197.1	11847.5	8120.38	N/A	9266.8	N/A	11401.8	N/A	13793.8
	218.1625@1.063478	154116	207661	106638	217802	155407	200804	158407	N/A	258141	N/A	226463	256764	202513	125499	N/A	380643	232350	N/A	N/A	199745	N/A	408497	286448	238225	103861	160754	68940.4	300046	N/A	280896	N/A	126503	161599	121995	75585.3	135934	N/A	89840.5	75966.7	176805	357411	N/A	275681	378306	136318	142627	166854	53499.5
	395.9638@0.8229582	31939.1	33097.9	53889.1	50635.7	35355.4	33358.2	40958.3	43490.9	35092.1	N/A	33607.1	N/A	N/A	8106.54	39985.5	34809.6	36404	38681.2	N/A	33826.9	31514.8	27357.1	31289.9	34224.7	41097.3	31716	47283.6	36885.3	36878.2	39605	34118.3	30590.9	N/A	33790	30976.2	29391.1	27268.9	17954.5	38234.2	37162.6	33024.9	45716	35495.5	33800.8	32207.2	41344.3	17486.2	51362.3
	103.996@0.8331164	64663.5	61994.9	71475.5	118377	59459.8	N/A	68529.8	130611	59316	N/A	45450.1	N/A	49832	53679.2	43579.3	N/A	30065.4	34750.7	N/A	47520.1	118074	N/A	44799.1	N/A	10831.4	N/A	78814.2	66870.9	59051.1	N/A	93931.9	68106	N/A	56575.1	55338.1	50891.3	99266.2	54032.3	55786.8	4742.35	53141.9	60268.6	46473.7	99636.3	59860	42624.9	26791.6	54482
	702.1356@11.091911	N/A	17432.2	8854.19	N/A	N/A	8320.05	31386.1	9133.95	16511.9	4030.76	29978.8	15711.2	20904.6	N/A	22962.2	11720.1	N/A	29023.8	N/A	8431.77	37057.2	21998.5	13820.6	21154.3	N/A	10472.3	18909.2	20793	10769.2	19386.9	32356.8	21841.7	6324.72	23284.4	12703.8	20865.1	20131.7	49539.2	37838.2	36925.9	16577.1	9312.73	18432.1	26507	35161.2	N/A	N/A	19086.2
	584.2435@9.637513	9713.51	16067.4	N/A	5596.43	N/A	26306.1	21542.7	N/A	18651.6	11617.8	25843.3	17463.9	35573.2	N/A	N/A	16222.3	21552.9	N/A	N/A	37241.5	10773.8	23230.7	51405.9	37193	N/A	16555.3	15549.9	24873.1	N/A	11531.4	9537.84	36014.3	31417.7	17546.5	23125.1	29864.4	33188.5	23165.2	N/A	10934.6	15893.4	4589.97	27024.5	20377.9	17185.9	N/A	4994.26	9448.69
	161.8993@13.224368	26943	20467.2	20269	29314.6	23521.5	18587.3	17009.2	N/A	20834.6	20815.2	18768.9	6631.27	21489.9	22037.2	21944.3	23446.4	24764.2	32931	67082.6	21751.3	N/A	19002.7	20870.3	19965.5	31779.1	23904.9	14611.9	20728.5	26700.7	19815.7	N/A	19290.8	23540	19413.8	18569.2	20626.5	N/A	17957.1	24085.4	24106.2	23036.2	27241.7	21037.3	N/A	N/A	33505.7	29245.8	23128.8
	534.2474@11.310663	9961.79	11311.2	26199.7	12946.5	12110.8	11138.2	8920	12892.1	8634.55	13305.1	12988.8	13237.2	7428.12	13587.2	18041.2	N/A	17317.1	14680.2	47634.1	8364.25	6855.3	7368.09	11171.1	8920.71	13380	14199.8	16464.5	9690.19	7905.26	11453	N/A	10863.2	14607.2	8231.37	12072.4	13100.5	10716.7	7145.45	7828.71	8231.55	10319.4	18395.2	10974	N/A	13724.6	14628.4	13533.1	12916.2
	506.1566@9.213581	N/A	23579.6	31789.6	24005.5	27487	19007.5	14281.6	16074	16609.5	16259.6	19955.2	12592	28292.6	21734.4	21322.4	N/A	24055.1	14742.3	108296	16375.2	N/A	N/A	N/A	11388.4	32088.1	18114.5	N/A	13653.8	17000	18297.6	N/A	6195.69	N/A	N/A	N/A	14059.1	N/A	N/A	5447.52	N/A	10999.7	37458.6	N/A	N/A	12709.9	36214.1	N/A	20303.8
	694.387@13.09062	N/A	N/A	19706.3	11670.2	17556	19160.8	16520.6	12948.9	13818.4	18714	15808.4	9002.06	15133.5	20721.2	N/A	17863.1	18994.9	24372.5	45199.9	15714	N/A	14747.1	9019.85	14902.8	24351.6	16910.4	N/A	7594.33	14031.7	17210	N/A	10485.8	N/A	N/A	7751.52	12766.8	6462.97	15306.5	22339	11233.8	16341	14144.3	10790.4	N/A	16018.9	23805.6	15886	15750
	257.2707@11.442786	N/A	11838.4	28562	11982.7	14967.4	10890	13074.2	14095.8	3995.6	14013.7	N/A	10394.7	13606.2	18687.5	20006.4	15282.7	13850.9	N/A	N/A	11781.5	16719.7	11753.9	13607.7	23473.4	24313.4	13844.7	17312.7	16086.5	13423.3	14674.5	9972.65	12931.5	12637.6	21419.6	N/A	2331.72	N/A	10515.3	N/A	10123	14390	15927.1	23331.3	17983.6	20964.4	11569.3	5500.26	11013
	261.8804@11.344791	46373.4	49214.3	43789.1	42017.3	45134.5	39191.6	50232.7	17080.5	20759.6	42667.5	43846.8	20329	36435.8	58272.3	N/A	30451	43239.8	44688.9	N/A	38700.9	N/A	32350.6	42950.8	30107.5	63832.1	43730.3	32130.1	35361	48383.9	40282	N/A	43809.4	31762.2	34171.8	40409.7	N/A	N/A	40094.6	N/A	38447.5	39960.7	64135.2	44915.2	13752.9	33906.8	69979.6	44059	55246
	364.2222@9.346945	65761.1	224734	74584.1	96915.9	N/A	154884	84984.7	57236.5	214609	92375.8	221015	189321	208914	78555.3	137948	N/A	N/A	149452	368164	96662.4	N/A	272452	113851	90209.2	84808.5	74258.4	103990	128037	96989.5	209590	290618	165808	118473	270827	250722	87046	413376	250399	193723	384222	134385	107544	95163.3	154436	158220	193549	142780	84638.6
	874.8371@13.0282	36515	19447.7	N/A	35389.5	33203.5	28932.5	29080.4	N/A	29635.4	33740.3	29727.1	N/A	26169.7	37256.8	35088.5	33228.1	40202	39472	98529.9	30333.8	18079.1	23038.5	31356.5	29761.1	52645.5	32239	26071.1	25465.8	34306	27757	14204.6	30082.8	28553.3	N/A	33187.9	33682.5	24690.1	28823.8	32623.3	27827.5	31807.1	46658.3	28494.3	20413.4	27603.2	53494.5	42098.3	36982.3
	956.4966@10.197015	6467.81	5036.4	N/A	N/A	2368.57	8001.95	5715.98	7366.76	5835.28	5841.27	12469.4	8944.85	21320.9	N/A	33738.8	8703.7	N/A	N/A	N/A	N/A	15212.8	N/A	12010.8	9826.24	N/A	5874.26	N/A	2583.73	15474.9	9046.14	3641.96	3702.42	7606.49	2732.68	2276.46	N/A	3692.08	11746.3	8610.22	5680.84	3433.05	N/A	13065.4	10117.5	3601.01	N/A	N/A	7461.58
	227.188@10.8258505	354764	125717	381287	339306	420802	308609	100703	63696.4	224140	247771	318185	68592.5	309030	266170	240134	371165	314910	490467	440530	275228	13250.2	154867	317820	204068	320252	294293	89017.8	201654	214464	244693	105926	308334	359279	139130	192257	110916	206741	254831	370627	284413	273226	372064	271941	132903	322252	431544	454280	315173
	470.277@0.8645205	6957.64	7373.52	11232.6	9953.15	9120.26	N/A	10383.7	11878.7	6014.19	8082.06	N/A	7870.12	N/A	11333.2	14261.4	7107.59	13416.6	18250.9	16528.7	8243.1	14218.6	8392.97	4800.77	6244.96	13802.1	6778.15	13267.6	11352	11455.9	7736.89	7609.09	7813.39	14356.8	N/A	9568.9	9644.36	10321.5	N/A	9326.78	6879.57	10241.8	11653.6	9012.37	11664.7	N/A	9178.76	8612.19	N/A
	333.9039@0.8682392	33403	33286.5	42760.7	34004.4	N/A	N/A	N/A	28632.1	35904.4	20844.9	44214.9	31835.9	42343.2	54172.9	26511.1	39852.9	66387.8	58606.8	N/A	33221.2	20697.2	23734.3	21796.3	23145.5	N/A	18748.3	24825.4	N/A	26913	22946.1	18333.4	N/A	N/A	23304.4	N/A	17550.6	12510.6	24503.8	N/A	27862.9	40216	39358.7	44958.5	N/A	24485.2	33962.8	20352.7	39373.4
	708.2728@9.156391	14061.3	11620.5	13750.7	21292.5	23165.3	24095.4	13674.7	12766.9	19019.3	19134.1	20970.5	10396.6	N/A	26747.3	21594.9	22330	33113.6	23698.2	76008.2	10257.4	5492.99	5729.62	12490.3	5222.4	21970.3	10102.1	11157.7	8581.64	7875.62	10691.1	N/A	N/A	N/A	N/A	10187.3	9101.38	N/A	N/A	6961.3	7861.59	24168.5	24821.7	22009.1	11442	10499.3	12090.7	9043.56	28491.8
	442.0238@10.116116	12522.2	18383.8	26284.9	N/A	7978.97	16492.3	21883.2	17670.7	15312	13133.6	15313.4	15490.8	4953.32	9439.78	22830.8	5634.25	15524	13705.6	N/A	5763.6	N/A	N/A	N/A	N/A	N/A	N/A	N/A	N/A	6757.3	N/A	N/A	N/A	N/A	N/A	N/A	N/A	N/A	N/A	9856.86	N/A	4836.4	8568.22	19471.4	9885.12	N/A	12159.5	5105.58	14522.4
	785.8185@13.096892	29848.3	17533.1	N/A	35736.3	24419.3	18843.6	17366.3	N/A	26270.5	26497.3	23096	14147.8	27227.4	34675.3	14832.1	27665.6	23821	30887.5	82732.8	21126.1	N/A	N/A	18159.8	17184.8	8808.5	20450.7	14903.6	N/A	30879.9	20865.9	10986.3	N/A	1659.87	23596.2	21471	29685.4	N/A	18855.5	N/A	22180.2	24252.8	36182.9	20252.3	N/A	22022.4	41410.1	44002.1	26629.4
	717.829@11.211479	14164.7	N/A	19913.5	18128.6	20054.1	21323.9	18706	13608.7	N/A	20470.1	21098.3	N/A	17566.3	23742.3	25929.3	13615.9	26097.3	16749.6	49052.5	16305.9	9617.02	11882.3	17459.9	N/A	15431.6	18457.8	19405.3	19066.7	21499.3	19952.6	11385.8	14948.6	15499	15795	18005.6	N/A	11427.5	19523.1	16184.4	N/A	N/A	22379.1	20948.7	11054.3	18962	14417.1	21352.1	N/A
	680.3894@10.924198	19856.2	16402.3	12202.2	24947.5	N/A	33886	23206.2	N/A	5033.81	N/A	22786.1	15157.9	21181.8	N/A	8474.78	7525.87	N/A	23020	18122.8	6832.72	11316.1	30879.2	17750.7	N/A	N/A	9472.63	8220.55	26003.8	31931.8	30514.2	15286.9	18896	N/A	32075.2	8941.53	10649.4	10118.5	16500.4	26639.4	17470.5	N/A	11355.5	17830.6	5980.04	N/A	N/A	21454.6	7982.65
	1025.0269@0.8264998	42134.6	49114.4	62273.1	42823.2	56030.4	41217.6	48749.6	51024.6	35368.6	44643.4	45433.2	47243.2	40729.1	52631.6	49337.1	35874	35842.8	35364.2	N/A	43733.8	52363.2	45444.1	44572	42589.1	62870.1	50976.6	56933.3	41068.3	48132.5	39341.4	46377.4	52906.9	44748.2	34060.1	50294.3	46757.7	52744.8	37037.4	44672.8	41274.7	46940.4	66796.8	45424.9	45577.3	38896.4	46567	28563.9	53741.3
	534.2468@11.42805	13838.9	15152.6	36110.2	19885.7	18307.5	14522.7	14482.4	24072.7	11533.2	23283.9	23054.7	22909.8	14167.3	23035.6	28922	N/A	24491.7	N/A	62936.1	15160.9	23730	21489.8	17107.1	15725.7	29737	21720.4	23507	18650	12316.8	17826.8	22055.2	19481.8	30332.9	13956	20269.1	17745.7	23553	10101	11783.4	16084.1	N/A	27513	14822.2	35497.9	22784.7	21253.8	18860	21897.9
	158.1415@0.88459486	32730	27272	22012.8	36863.9	47979.9	N/A	27678.7	19844.9	18038.9	20586.2	N/A	20428.4	15815.9	24921.6	N/A	N/A	19365.2	62094.7	293143	31445.5	101498	89027.3	33166.3	13761.4	28198.3	N/A	48556.4	101966	N/A	150856	153404	181936	37748.4	136369	130129	61643.8	91217	185843	126733	67393.9	N/A	N/A	N/A	15036.6	104170	76291.9	131767	42452.3
	716.2468@1.0834213	26797	35700.9	29854.8	34935	4593.07	17919.7	53603.3	19005.4	39919.9	51211.7	32558.9	26511	51473.1	48033.6	18498	11079.1	N/A	17791.4	83301.4	53404	46807.4	30545.1	44156.4	48282.3	20065.2	36099.9	33912.6	33902.2	27217.8	52606.3	68561.7	102211	60527.3	119960	73174.4	90960.2	65381.6	4272.62	125242	120021	32001.7	N/A	N/A	55127.1	49566.1	39680.2	50998.9	23893.9
	308.1252@11.126183	17745.2	19914.5	23816.8	10693.8	19276.8	28096.4	26504.6	20472.2	16618.5	12899.5	12722.1	N/A	14629.4	18660.4	24025	29658.1	16510.2	21780.2	54336.3	19245	15548.6	N/A	14390.1	26227.2	N/A	16238.9	N/A	N/A	23682.6	14285	N/A	14453.3	28244.5	9126.7	N/A	17326.1	N/A	24916.5	34739.4	15323.3	20094.5	19336.1	30371.5	N/A	15697.2	N/A	N/A	20899.9
	208.1458@11.187518	42059.3	43124.4	41325.4	37048.1	22729.7	29602.7	22936.1	26241.1	14532.2	55932.6	68880.5	20383.3	N/A	30806.1	36545.6	48168.5	54826	N/A	137296	27470.5	26203.5	N/A	52262.4	N/A	50030	33886.5	N/A	N/A	N/A	46178.7	15595.4	15867.1	52977.2	18562.7	23407.9	56568.9	N/A	38267.6	27463.9	42312.1	26744.7	N/A	42489.3	24084.3	N/A	71579.6	42964.8	63732
	156.1142@10.684089	86737.4	79219.6	113791	82261.4	N/A	61020	52509.7	103451	N/A	53267.7	68297.2	64668.7	85879.4	99720.9	114272	83067.5	79721.7	N/A	312125	48568	79057.6	N/A	76592.8	87344	133462	100128	100541	103672	110770	57826	N/A	54196.5	101875	66137.8	100380	83998.4	62511	67455.8	N/A	81455	87599.4	107808	82779.6	61624.3	91226.4	121423	95340	61143.3
	364.0973@1.0321803	N/A	118531	166406	N/A	21118.3	N/A	109485	312825	157275	N/A	12506	N/A	88546.5	N/A	13181	N/A	N/A	N/A	N/A	24326.1	N/A	N/A	265717	257998	296650	210871	83980.6	259324	285194	236429	77790.2	6753.2	224949	N/A	N/A	130132	N/A	67690.1	37208.6	61343.1	49022.9	23421.7	N/A	N/A	452880	N/A	555453	16002.8
	394.0864@0.9991403	168962	64979	N/A	97570.6	110705	86473.9	40652.1	129542	64263.1	63396.4	50161.3	43898	114782	48763.6	27674.9	61725	18086.7	N/A	N/A	34760.1	49750.9	42873.9	88055.7	59908.5	251646	150675	52575.6	44062	79177.2	N/A	65424.2	53058.6	148348	49050.6	84837.5	62413.3	77402.8	38758.6	60779.6	48992.1	205542	73640.1	N/A	130790	60871.9	N/A	41031.9	N/A
	255.2915@11.194074	25152.2	21113.3	26071.9	N/A	24962.1	24746	12051.9	54077.8	20548.2	34099.7	31731.4	N/A	18074.1	26540.5	25445.2	36579.5	55503.7	42776.1	47455.2	18097.3	31932.4	51071.3	15829.3	36000.5	26815.7	17447.4	42700.6	30837.3	18746.8	29704.9	22446.4	14345.4	N/A	24131.4	16470	14742.6	22674.8	16089.5	25923.9	22610.9	29649.2	N/A	N/A	28755.8	17457.1	56777.4	14244	28396.9
	588.3238@9.166974	10723.5	6305.88	N/A	18696.4	14456	27803.4	13795	9473.7	25933.5	19695.8	30162.9	18253.6	N/A	17498.3	18857.1	18232.5	27981.2	N/A	44346.9	14178.7	10483.7	11810.1	21405	10668.6	12642.5	9620.05	13952	14623.8	6992.11	N/A	14003	15505.2	8408.22	10145.4	15187.4	12093.4	12341.4	14942.1	13982.3	23369	18303.2	16492.2	16528.5	17809.7	24251.8	12752.9	16356.6	22913.5
	942.8248@13.0311575	26254.3	27209.8	29486.1	30360.8	29820.9	27229	25809.8	21166.8	25622.6	30933.7	33100.9	12361.3	21308.8	34413.1	34976.3	27338.9	32305.5	34486.7	75190.4	18511.6	15720.8	20060.4	26344.7	24725.4	44013.8	30279.5	23589.5	26323.2	32295.8	24401.3	18399.3	25683	22725.5	23500.3	26963	29424.5	20474.8	27422.3	27972	23913.9	26717.7	39217.4	19015.6	17141.7	24314.9	41729.4	38266.6	30127.8
	666.0717@9.920767	12935.6	12337.3	17305.9	13135.4	11981.3	12524.4	15520.5	12279.9	11325.4	9889.49	13577.7	19340.5	9366.13	19818.9	28325.7	9313.43	19560.8	15380.3	5670.35	10969.5	11695.7	6270.18	N/A	N/A	N/A	8390.11	3121.79	9572.79	7498.5	6535.3	6763.64	3849.57	N/A	N/A	N/A	N/A	12062.4	6301.26	14157.3	9541.82	7131.47	5600.07	20212.2	10049.2	N/A	13706.3	N/A	13471.5
	436.1862@11.149505	22300.8	N/A	43834.6	N/A	25093.8	26042.6	N/A	N/A	20890.6	4.08518e+06	N/A	27677.6	N/A	N/A	31178.9	24465	N/A	41739.4	61891.5	15409.7	12959	20291.2	12486.5	15796.3	31828.5	N/A	27533.6	25157.9	14379.1	28528.9	31676.7	11647.4	35002.7	7788.71	21770.8	23761.1	2.61988e+06	16307.5	22934	25909.7	18060.3	N/A	10326.1	20261.7	33999.6	40372.1	43465.7	N/A
	515.1291@10.113055	14028.7	25475.3	33188.2	26157.5	23801.8	23638.5	25983.7	7956.98	26266	25173.5	22763.5	21124.2	15647.9	11312.2	38663.1	9012.73	37448.4	25137.3	26300.8	12170.9	N/A	N/A	N/A	N/A	N/A	N/A	N/A	N/A	16783	N/A	N/A	N/A	N/A	N/A	N/A	N/A	N/A	N/A	N/A	N/A	15691	9179.93	32664.5	21980.9	N/A	29593.4	8646.34	15053.4
	94.0534@0.87261164	18487.8	25114.1	N/A	N/A	22669.4	22100.8	18492.3	N/A	N/A	N/A	27901.2	30597.1	N/A	20093.4	N/A	13817.7	N/A	21842.3	N/A	41038.9	40741.8	42335.9	34353.1	36024.6	N/A	35319.8	33210.9	N/A	N/A	57458.3	36445.6	45293.7	26863.7	27126.7	37489.9	22586.1	21282.5	21078	31880.6	31813.6	38883.5	32761.3	26936.9	19395.9	20989.6	N/A	37239.4	39261.9
	670.3103@11.449513	42637.9	25391.4	38556.2	38859.1	N/A	33284.7	22799.1	35136.2	32337.1	39360.8	37963.3	24360.6	25550.8	32054.4	19301.1	32359.2	43709	39532.8	82771.1	30079.5	37539.6	29163.5	30264.5	33968.3	49107.8	38430.7	23929.2	35608.3	36679	27789.9	28388.7	30831.3	35672.8	35391.4	32377.3	35407.5	25058.7	16354	N/A	37833.6	36199.3	44275	26278.4	25277.4	43415.7	53665.1	40646	39681.4
	359.1426@1.0556265	N/A	94814.5	123969	N/A	136236	26229.9	68661.1	661099	N/A	N/A	N/A	33016.6	34854.4	N/A	N/A	40214.9	N/A	N/A	N/A	N/A	287015	N/A	571962	182254	1.87592e+06	1.21191e+06	478841	N/A	750289	N/A	413805	N/A	651351	N/A	366995	346425	341746	60747.9	23457.8	37854.4	N/A	N/A	26525.4	113648	361742	N/A	731379	N/A
	720.2528@11.44168	14054.6	27592.7	16104.1	18192.7	13331.4	19641.1	26922.8	12530.3	22329.1	17026.8	28429.1	26422.9	15990.5	16354.7	N/A	10806.5	25392.9	14220.7	N/A	6410.07	N/A	N/A	2035.89	N/A	N/A	N/A	N/A	N/A	3867.25	N/A	N/A	3428.24	N/A	N/A	N/A	N/A	N/A	N/A	11075.2	15086.6	6490.51	8781.54	23149.8	16435.6	N/A	10265.2	N/A	17734.9
	572.1599@11.456588	40392.1	32282	53236.8	43405.8	40074.7	33127	27934.1	33235.6	24785	46092.4	48704.5	39549.4	30045.7	51890.5	46346	33495.5	52793.1	49305.3	117544	32522	21819.8	24661.9	35467.7	24790.4	44351.5	39441.1	35072.1	37267.3	29599.1	36723.8	26343.8	38446.4	46033.9	28113.7	41037	36332.7	23859.5	21531.1	33007.8	34570.2	32268.2	48743.5	32522	18773.1	44089.8	44793.2	40785.2	42950.2
	242.166@12.308372	24612.9	18507.4	49644.9	26812.3	30708.7	N/A	20439.9	29835.8	N/A	20942.5	23557.2	23401.2	N/A	40616.4	24808.8	N/A	24022.5	37796	78142.2	23157.1	N/A	17098.2	22876.1	20041.6	29431.2	17531.3	20239.9	23028.4	22002.2	16484.7	16641.5	27419.5	17435.1	17187.2	21069.7	20767	13025.6	14134.1	32446.3	N/A	23469.1	25591.6	20045.4	21022.8	26722.8	27854.1	N/A	21944.3
	376.9437@13.015691	52098.6	53640.5	64585.5	52657.3	46948.1	29298.1	37092.8	57457.9	43437.5	N/A	49675.7	39854.2	35490.1	58352.3	59020.5	68211.4	58838.3	57686.6	243649	28631.2	N/A	36820.3	29681.8	49115.4	48461.1	34201.8	38144.7	28347.9	46245.7	28853.7	22767.8	55832.5	28475.1	42719.9	46316.9	59867.3	48445.3	48176.4	78485.1	38069.3	77344.2	59898.4	29534.8	17300.5	43573.4	43683.2	67283.4	55338.7
	478.1822@9.407471	N/A	14075.5	N/A	N/A	N/A	N/A	N/A	N/A	N/A	N/A	N/A	N/A	N/A	N/A	N/A	N/A	N/A	N/A	N/A	134959	179686	690200	316347	130267	68085.1	149599	178142	130634	4029.72	80578.6	135877	411093	323371	359664	198223	170984	743712	N/A	N/A	N/A	N/A	N/A	N/A	N/A	45797.5	N/A	43587.2	N/A
	780.1517@11.088488	6844.17	43953.5	22462.3	4524.99	4095.02	N/A	41075.8	18337.5	N/A	6824.05	49814.7	18504	N/A	N/A	33791.7	N/A	9339.1	24645.5	26521.3	22567	6246.45	29870.2	42904.8	25001.2	9727.58	11246	22704.4	29915.4	19866.3	N/A	24805.3	52036.8	N/A	N/A	22828.3	23434.5	26795	35198.3	N/A	N/A	7184.32	15790.1	26502.1	28416.1	N/A	N/A	N/A	18615.9
	539.4183@11.893886	29996.6	34727.6	29231.9	39700.4	28863.9	25097.3	27367.9	28668.1	39740.1	30004.3	36330.9	20184.5	26690.6	36792.7	21107.6	44543.4	33071.7	45998.6	96415.1	28854.1	56185.7	27633.3	29166.8	28472.9	33591.8	30182.6	19114.8	33072.7	34475.5	33424.6	20709	32184.9	31617.7	28686.4	40008.4	32238.5	20505.9	31196.2	37472.6	30432.6	32946.2	29981	42432.3	36885.3	28996.4	38628.1	35248.2	29455.5
	428.1855@10.128315	15219.6	N/A	18250.5	38310.8	21039	52350.5	27632.5	28079	62398.1	30332.9	46220.2	60240.4	103996	29934.5	37738.2	33356	11355.7	N/A	72778.5	22462.5	149997	58193.5	18641.1	13229.2	N/A	N/A	N/A	33237.2	33937.1	42120.4	55360.6	19932.4	27933.7	166249	46142.7	N/A	81287.9	79255.5	61408.2	31787.3	22635.8	12521	N/A	30033.3	50660.1	N/A	39816.2	18256
	423.0936@10.056077	46890.2	41399.4	112767	56054.7	60467.1	21194.9	21790.7	70075.2	17162.5	42453.9	23147.7	31789	17247.9	50464.9	85142.1	N/A	63286	66386.3	134296	65105	N/A	N/A	17781.7	N/A	18362.5	16221.7	11183.5	N/A	40274.6	N/A	N/A	N/A	N/A	N/A	N/A	N/A	N/A	N/A	56015.1	21717.8	62755.1	58364.2	26655.1	N/A	N/A	57856.1	32505.7	45564.4
	471.8077@0.8890068	91466	53500.9	172916	82402.2	63970.3	59406.2	78796.9	129568	40660.8	60472.7	66215.8	85921.4	83370	99297.4	48660.6	30658	37673.1	N/A	N/A	51736.5	43435	34186.3	69400.5	48637.1	58126.5	45906.2	101756	27861.9	86861.8	59793	43003.9	42283.1	63183.9	81336.7	76661.8	63819.8	68619.1	66889.8	71043	90670.4	N/A	64674.9	29383.9	N/A	24414.9	N/A	37315.3	38904.2
	606.2726@8.930704	6270.08	13508.7	N/A	3703.1	2925.81	44122.7	17754	6986.42	10144.4	12679.7	15961.5	23473.4	21075.4	8285.04	13370.2	37181.9	10044.7	32436.7	N/A	12065.5	N/A	10048.2	27838.3	11067.1	N/A	N/A	18046.3	N/A	N/A	N/A	N/A	10466.6	5827.85	N/A	6672.04	5523.92	17738.6	N/A	N/A	N/A	19877.5	4974.23	19155.9	N/A	N/A	N/A	N/A	15252.1
	539.4172@11.952229	25862.2	N/A	40257.4	32184.3	26025.2	25407.3	18395.1	34152.9	23323	27440	21278.6	28100.6	21606.6	25615.9	22822.8	N/A	33581.6	29249	65341.6	17799.5	N/A	22016.1	18906.6	25240.8	4878.92	21427.8	25101.1	26661	18852.4	23878.5	39781	19063.2	28730.5	17117.2	21706	N/A	33539.7	20919.5	21572.2	30068.1	26246.5	25944.8	N/A	N/A	29935.4	36848.1	37260.9	24809
	303.2763@10.9407625	60825.7	41761.6	101658	80444.8	15801.6	41511.6	22579.9	45125.9	78337.1	42817.5	30251.2	33201.4	37196.6	40968.5	20782.2	39296.2	36046.5	31156.7	69315.6	58171.5	N/A	11477.7	154924	52074.4	146572	72575.4	23946.5	10661.1	N/A	N/A	3979.21	57652.2	82985.5	N/A	53397.3	44249	60109.7	17235.2	14201.3	14569.8	71088.7	53265.6	31728.5	72006.2	134602	129018	71481.9	40510.5
	106.0768@9.107313	17267.7	22761.9	N/A	32639.9	16797.7	58733.2	18240.6	23847.8	51346.5	28341.6	32365.4	39212.7	32282.5	21893.2	60424.7	63077.6	30649.8	63246.5	45212.7	15480	36248.6	14821	21742.8	16604.3	17386	17387.1	27367.4	N/A	N/A	23986.2	39995.6	22483.2	N/A	12127.8	19506.3	19838.8	N/A	N/A	N/A	16066.8	24766.7	19093.1	55400.6	22738.5	N/A	N/A	23750.6	22305.3
	276.0398@11.42151	22789.6	31832.1	17038.5	23454.9	20668.3	24645.6	34138.6	11356.8	29803.5	19127.9	28454.4	13920.9	30871	22754.9	10164.3	20176.1	N/A	23668.4	N/A	18810.3	N/A	N/A	N/A	N/A	N/A	N/A	N/A	N/A	N/A	N/A	N/A	N/A	N/A	N/A	N/A	N/A	N/A	N/A	20025.9	21407.7	10412.7	10769.3	34108	N/A	N/A	N/A	N/A	22427.8
	467.1537@10.5195465	41664.9	39941.3	104733	112752	118552	N/A	38116.1	90655.3	40912.9	93386.3	37758.6	45306.6	19447.3	124931	86828.4	52627	15506.6	63941.5	27434.9	90255.1	N/A	N/A	N/A	N/A	N/A	N/A	8812.66	N/A	N/A	12695.6	N/A	12269.8	N/A	N/A	N/A	7658.46	N/A	N/A	11263.8	45687	43620.9	77495.4	20542.4	29936.6	N/A	54546.5	20825.9	56268.2
	521.1948@1.0672177	82747.9	91722	199000	46967	148710	24015.7	71081.5	303688	30246.2	61149.5	38049.7	34817.2	111420	21312.1	36851.7	64110.8	N/A	N/A	N/A	44952.8	121447	34579.1	153971	31954.8	434386	308032	117771	65506.4	222409	48826.4	134418	35551	133539	49543.3	107575	115257	88673	60197.5	N/A	29019	76509.8	75567	35615.8	203267	89060.9	N/A	128684	15447.5
	529.181@10.51288	111987	61216.8	38299.1	128353	49965.5	49506.3	62782.3	41201.9	68521.6	39694.5	48212.4	64423.9	20398.6	51965.6	N/A	54379.1	21525	53563.3	15385	116688	N/A	N/A	3740.6	N/A	N/A	N/A	N/A	N/A	13276.2	14648.1	N/A	9727.2	N/A	N/A	2190.82	N/A	N/A	N/A	40275	65278.4	14475.5	37088.5	22412.2	48114.4	N/A	69156.1	19711.4	26506.9
	437.9936@0.804205	464316	224753	466497	392911	360148	242326	239511	332430	249291	301207	211559	239145	240947	422747	400299	170020	210158	159758	N/A	211500	166285	150639	264095	228236	572466	326693	339987	234403	332474	275026	209971	213425	310833	236724	285067	312602	170694	216358	337896	257096	263011	407524	261863	209133	214020	606712	403712	281715
	478.1569@9.762011	17805.8	28083.1	19102.5	35789	5551.22	29641.3	29178.5	18419.8	3332.38	26123.4	35598.3	34919.4	N/A	21200.1	42364.3	31998.2	32741	31042.8	70871.4	241358	251016	345964	143106	170233	77516.4	74919.1	94373.9	330702	99464.5	165112	240660	170995	81980.9	73758.1	105130	180584	123291	300338	5702.08	36222.3	32660.6	22982.3	N/A	24691.9	264422	48182.6	213362	22624.3
	622.1141@8.619928	81973.9	143041	93157.8	72021	47236.2	130531	178523	57053.3	6146.11	105160	59496.5	73970.9	73363.5	37174.4	49931.8	29929.7	60468.4	9978.32	N/A	119867	121771	191420	119923	154953	39638.2	64952.6	90635.4	77545.5	33650.1	113039	119500	87063.2	158446	114331	47444.2	107238	166205	42964.9	N/A	21286.1	21316.8	N/A	N/A	112707	84019.8	N/A	72364.9	3895.83
	271.2526@10.997909	36538.6	20334.2	45475.6	33378.2	23434.4	25937.8	27857.3	33135.9	29639.9	34564.9	9102.22	N/A	23307.5	21090.5	37109.8	29448	29310.9	37062.2	64792.1	18700.3	20712.4	N/A	22961.5	37127	41635.7	N/A	46575.8	32177.8	N/A	21975.3	29252.7	37783.7	N/A	8726.56	18583.1	24448.6	16803.7	31464.1	25548.9	29019	32063.5	43187.2	20340.9	30763.4	18430.4	41344.3	43845.2	13885.5
	412.0138@10.039472	N/A	24380.3	30903.7	44676.4	33224.7	17645.5	30660.7	22489.9	42070.4	33375.7	25377.5	32601.2	34348.4	45934.6	61452.2	18515.5	41643.5	46696.2	30179	28911.4	N/A	6862.78	4481.78	N/A	N/A	N/A	N/A	N/A	14392.2	9874.57	N/A	11705.9	N/A	9601.05	N/A	N/A	N/A	4339.81	N/A	21206.4	24613.8	25956.1	26136	14819.2	2144.74	27409.5	8694.41	29357.3
	458.1196@8.73394	23283.9	N/A	18331.3	16251.3	23542.7	40620	20409.3	8730.42	44435	N/A	37389.5	47733.7	48517.5	21388.5	N/A	24202.8	11594.4	11953.3	20978.7	68652.7	51165.5	114155	32326.6	51310.1	17798.6	N/A	15601.6	N/A	15139.3	22491.7	60648.8	N/A	39624	N/A	21376.4	19572.9	46493.1	40813.9	27153.8	53664.7	23393.7	27066.5	14884.5	68471.9	N/A	28231.4	26389.4	16516.2
	465.0491@9.748958	7773.28	7327.31	12566.6	18050.7	21142.9	10757.4	9971.04	17735.7	13344.9	16212.4	20674.7	N/A	N/A	29188.5	41606.1	19065.9	22156.1	7427.44	N/A	22318.2	14640.1	N/A	10487.2	13232	10950.9	N/A	7528.74	14104.2	N/A	N/A	N/A	1965.91	21243.7	N/A	9613.72	N/A	N/A	N/A	N/A	13083.6	N/A	23481	24703	33508.1	15722.4	8535.32	6648.89	5565
	664.3591@10.19577	10926.9	30316.5	36107.2	13350.6	4313.89	76316	5954.68	46030.4	229238	8589.37	38226.3	5836.94	21131.4	N/A	11715.9	22454.8	N/A	28337.9	25345.7	129431	22973.7	30578.7	N/A	14028.9	N/A	N/A	N/A	N/A	N/A	N/A	8130.3	58291	N/A	6333.17	N/A	N/A	12225.2	N/A	5036.86	127240	5336.79	10267.7	20838.9	17944.6	N/A	3600.74	N/A	8980.62
	387.8461@0.88892263	116703	74121	181767	83218.4	80873	93747.3	85883.1	109200	65740.4	108697	90135.6	105897	106098	117033	77795.8	57462.1	78520.1	15262.6	N/A	103512	67275.4	N/A	64288.3	25072.7	70987.3	47005.9	106796	56512.9	125989	79617.9	N/A	8078.43	54885.5	87437.3	78872.5	72676.5	62944.6	69759.2	68436.5	N/A	52373.9	134033	69216.2	40482.6	48659.5	56893.3	42894	86201.8
	394.0849@7.554227	35827.4	N/A	N/A	N/A	15649.7	14934	24851.3	N/A	N/A	12482.5	31004.5	13555.1	59513.6	N/A	26448.6	N/A	57740.3	N/A	N/A	71800.9	166107	165738	39677.4	N/A	37551.6	95845.4	13973	154156	75838.8	110261	136689	129614	108850	127025	118255	N/A	109631	163659	N/A	6696.41	N/A	N/A	N/A	N/A	158242	N/A	130099	N/A
	331.1444@10.428159	37621.6	34896.4	N/A	28048.5	10264.9	65224.4	37601.7	N/A	41084.6	60853.7	40455.2	N/A	77542.9	N/A	N/A	N/A	20275.7	N/A	283875	74850.1	78173.8	223819	42159.9	71970.3	N/A	29632.8	59477.8	N/A	N/A	64369.5	53679.9	80434.3	39278.6	154609	24744.3	20089.6	57627	111897	136913	87455.9	31862.2	N/A	N/A	N/A	48183.7	85099.6	112366	16742.5
	232.0368@0.968993	43462.5	56848.2	55139.3	44813.8	47240.7	50551.2	54636.7	42076.2	19279.6	38863.7	34789.6	26713.6	45676.8	N/A	41016.2	45142.7	41545.7	24311.6	N/A	29912.1	41882.4	N/A	39063.8	28110.7	62476.6	46566.9	N/A	37051.7	55478	45872.1	52479.5	64756.3	39865.5	59211	44635	35751.3	39186.7	60542.1	66565.5	74525.5	N/A	56606.8	58203.2	51149.2	56796	N/A	30453.9	40443.1
	270.0517@9.524474	47287.9	41819.1	104699	63361.3	34469.8	257943	79103.1	72475.6	123115	87289.4	307658	209207	61052.1	13261	480502	31205.3	254136	239577	223603	146070	188633	119059	89146.8	76876	43144.1	83216.7	44256.6	90801	62244.8	145435	122124	103450	55717.9	N/A	N/A	56536.5	122910	146455	N/A	N/A	298062	42455.4	460553	29765.4	131242	89104.2	74773.5	130953
	85.9859@0.846421	15423	11914.8	314823	14450.7	332469	343234	12936.4	14428.6	360419	16463	300694	275588	307520	313134	192822	200323	177692	169938	N/A	262578	406175	402756	275515	362541	57002	305553	352440	347239	62465.3	281250	10065.6	342718	13554.1	296238	17031.6	302513	402068	332202	272671	353600	294902	345153	52789	343048	359226	50662.4	139310	12206.4
	564.1667@8.30697	13017.6	30633.4	N/A	3548.56	11493.3	11864.9	16619.6	9698.66	15967.1	10043.5	22085.4	14470.4	28109.6	11424.3	40873.5	36998.8	25092.5	N/A	N/A	6195.5	9713.1	11204.9	24365.1	17147.6	8644.43	24483.8	N/A	8231.37	N/A	N/A	10463.2	12979	26683.6	4925.99	13672.7	N/A	20205.8	N/A	2386.43	4943.65	45498.8	58018.1	54480.5	34743	10209.2	N/A	N/A	14131.6
	468.1158@10.327014	60506.6	39899.8	42640.3	55578.5	25733.7	83302.7	55798.8	21441.6	82081.5	44819	31723.9	65336.4	42178.9	21189	24031.4	26944.5	27400.2	73681.7	210049	79244	74121.1	79009.3	32752.6	N/A	22386	20463.6	53265	51199.2	46729.5	72226.8	130816	87917.7	31129.7	148944	46907.4	45693.9	151903	72691.5	106229	87133.1	7468.81	24503.8	17654.4	62017.3	78140.7	104400	165683	27985.1
	302.0194@0.8251444	1.47054e+06	780177	731490	1.10932e+06	737620	1.16451e+06	920207	698054	1.45937e+06	642558	601876	672717	844625	776770	368336	581687	532835	395516	N/A	474341	530861	675915	638437	1.1416e+06	780200	631763	726277	952110	858741	860163	853617	614041	1.03907e+06	1.31333e+06	577167	701782	604156	1.02118e+06	900767	1.29593e+06	1.06924e+06	689241	734982	980261	947692	946112	553122	666596
	235.8973@0.88204217	135411	101410	137111	124260	109333	128316	131727	128569	94783.1	94887.7	205023	168462	193551	229812	126333	105762	134846	163351	N/A	162437	115763	157083	115582	N/A	148680	139582	201208	94391.3	175721	93571.7	206590	234401	145490	206118	123977	127151	312761	148654	229288	219563	148525	145889	144443	99324.9	91278.6	85361	63724.9	133755
	126.115@0.91573226	50722.3	49622.7	N/A	44950	22384.7	52351.4	39740.8	23889.5	63711	48141.2	54920.5	137952	59575.2	29672.3	77645.1	101700	59262.1	78023.7	174794	59037.2	30188.6	53813.6	25733.9	7140.28	N/A	34322.3	39781.9	32430.8	46248	N/A	44699.5	48590.3	35393.7	48189.5	47027.9	40486.5	48950.2	36454.3	56535.8	58392.5	46045.3	66398.4	45347.8	34671.1	46776.1	172021	100325	74951.4
	370.0065@0.8161152	735305	439901	579705	615736	521997	511511	495189	479135	588296	437485	381091	405119	460945	542837	327509	333066	322688	255462	N/A	337742	298503	325120	409180	507324	609951	472688	505831	477589	523685	467661	414567	393731	559589	531941	429129	475392	320318	471091	539487	552942	549784	515729	452716	418344	448556	635927	358902	441443
	303.8848@0.88198125	158480	142482	186548	141233	136408	N/A	132807	131580	113754	104748	139691	112468	140824	161092	114473	98759.2	135936	121985	N/A	114762	128678	80789.6	116345	108686	73059.6	54540.5	118042	101783	136848	95890	N/A	34688.2	77469.4	86291	120743	117002	75690.3	106229	99684.3	137702	119555	147995	114842	114223	96226	142184	127794	129268
	194.0557@8.362693	237182	307572	222436	203174	212663	360201	326035	278486	239060	17066.8	412381	587655	201748	324813	394628	N/A	N/A	N/A	N/A	329211	376310	444746	183236	285702	141599	217122	270476	193946	121546	150683	287825	203824	106438	295720	164876	163706	409117	185558	261822	339964	405226	335926	417023	452412	122481	155162	103542	9656.23
	690.2425@11.436713	28002.4	48037.3	39509.6	32324	36104.7	37355.6	53209.1	31327	39317.2	36893	63294.8	53593.2	37792.2	45690.9	26676.2	25234	59906	40762.3	29923.5	33399.7	N/A	4775.24	5050.33	N/A	N/A	N/A	N/A	N/A	7122.56	N/A	N/A	15349.8	N/A	7037.6	N/A	N/A	N/A	3228.59	24084.3	34003.4	15562.8	20666.9	48719.2	29117.8	N/A	15323.5	3593.89	44833.5
	555.4334@12.953443	N/A	44362.8	N/A	58392.2	N/A	6721.46	23755.8	50995.6	28257.5	6857.94	45211.5	37654.1	51844.7	53489.6	47931.3	7313.61	58523.9	76809.8	150649	21233.4	N/A	N/A	42025.7	41960.3	76998.7	52640.2	43939	48011.2	62799.8	46071	44606.6	42048.2	24174.5	41452	44522.4	30759.2	54344.7	48742.4	49879.4	52336.3	18997	21840.8	51997.6	40870.2	N/A	94976.6	68199.2	41118.8
	445.8793@11.208625	34043.3	46316.1	55274.4	54651.3	54647.9	54028.8	50122.6	41300.5	36130.3	48276.7	52664.4	40399.1	25608.7	57659.2	75191	51537.6	62850.6	62853.1	131313	58067.9	32633.5	46238.1	51255.7	59463.6	8932.74	49882.2	59065.4	54292.9	58158.1	50346.4	39619.3	35932.1	56413.8	46565.5	45864.8	43845.6	37008.6	50784.8	43973	53446.1	61530.6	53534.1	55488.2	37273	49912.1	56461.2	52718	55846.5
	463.3651@1.1688824	30543.7	29839.3	55126	10848.3	42553.8	21416.2	30205.5	47598.1	N/A	N/A	24588.5	36101.1	36064.2	54816.7	N/A	27248.4	49777.5	50738	119164	32659.8	53849.2	27576.2	N/A	30282.1	47564.3	26910.3	N/A	20484.1	10275.9	21633.2	28469.5	10708.8	42746.8	N/A	19159.7	22375.8	36255.7	N/A	25412.7	23134.1	62560.6	54963.8	31717.9	62259.5	N/A	N/A	12569.1	34357.1
	472.2226@9.6600065	N/A	101974	19732.8	N/A	31999.6	101387	102153	8293.26	91847.4	N/A	N/A	79055.7	73216.9	N/A	N/A	38190.2	10865.5	22485.5	N/A	49261.6	63022	266787	70665.2	210489	21199.3	31829	130583	76282.1	47902.4	158752	138497	774079	N/A	221674	124597	109293	145404	242289	159201	141640	79928.2	10982.6	N/A	90108.7	178993	N/A	190600	N/A
	334.0133@9.500789	27565.4	34730.4	13176.2	54089.3	11227.5	29559.7	40142.3	2974.3	70444.4	11225.5	15026	15789	24801.2	6083.91	N/A	32818.1	60752.5	33859	16423.3	17387.9	41568.5	9949.18	15715.8	14916.8	N/A	8669.88	12220	16386.7	N/A	12150	15336.2	25212.3	N/A	8342.25	9714.29	3624.98	N/A	N/A	14774.3	11695.4	19254.5	17330	155170	44466.6	14141.8	15192	18832.2	36962.4
	564.2278@10.9708605	34225.3	51221.4	35831	34572.2	20946.3	52063.7	67643.4	N/A	77869.1	16298.7	48915.9	47089.4	42671.8	12055.8	N/A	17553.1	17710.6	20126.2	79327.4	46686.9	76224.5	80568	39402.5	94970	10189.5	21184.6	22751.2	56224.3	71147.4	65035.5	77476.2	86844.8	5852.6	86590.3	27910.1	41224.7	31122.9	117057	79485.6	87055.1	7250.66	18563.3	63595.2	21803.5	74263.1	82854.6	79201	25068.5
	519.3235@9.091501	29339.4	33594.9	74381.4	21294.8	63218.7	24174.3	45304.1	59977.7	15187.3	44299.4	42939.5	58928.4	32042.6	31634.6	117236	36381.8	51614.8	62441.5	154390	36265.8	55234.3	18880.2	20950	26308	68879.9	33529.2	61430.1	33673.2	30739.9	34534.1	63631.1	43194.3	40439.6	47848.5	27828.4	29500.3	50503.5	25109.4	35095.6	43130.9	38129	88834	66535	55784.4	32928.1	45410	49216.5	27717.9
	313.2233@10.30446	N/A	N/A	N/A	N/A	10000.2	36417.4	36035.3	21686.3	N/A	17739.5	N/A	42071.2	53044.2	13949.2	N/A	N/A	N/A	38493.5	N/A	22340.4	N/A	135017	27299.7	N/A	N/A	N/A	N/A	46027.9	49681.2	N/A	119583	95726.5	N/A	76893.4	35913.5	27290	123620	130231	136152	N/A	N/A	N/A	16343.8	23858.9	45161.3	62742.1	51411.3	N/A
	223.1174@15.191801	77177.8	53792.4	83178.3	66319.2	67835.2	50036.8	54366.6	66802.9	57700.4	65224.4	58022.8	54822.6	51673.8	77178.9	97335.7	56607.9	65203.7	71070	201277	58814.3	48330.5	48201.5	57401.9	66045.7	87562.5	65181.8	64283.6	52791.8	66525.9	49036.2	54856.1	52113.6	59979.9	44557.3	62136.6	59247.4	59130.9	48304.8	65702.3	53374.5	58533.8	90838.7	64242.1	45796.4	52014.5	81639.7	68262.5	66972.1
	634.2846@9.350217	23544.5	42353	26032.2	13555.5	39820	23576.6	27421.5	39949.6	39282.9	68922.4	50527.6	83585.3	48726.7	14136.3	13208.3	N/A	55189.3	42666.1	108142	99517.4	67646.4	175913	81430.1	50052.5	8899.29	22622.2	66239.6	118300	27286.6	58804	125485	118552	77517.9	125280	50005.5	54265.5	164503	128656	49291.7	58679	N/A	N/A	11893	69934.8	88657.2	8953.32	35244.4	5241.55
	851.5012@9.73749	140152	164858	144764	95723.1	86055.7	78124.3	42830.1	131676	150646	63604.9	31528.6	96724.1	86769	96523.8	110685	91754.6	64717	78058.7	133785	24155	36108.8	27041.5	N/A	65252.6	96003.1	155427	84805.4	29857.7	9758.84	23643.1	N/A	37101	167128	35127.1	35388.7	66050.4	70951.8	17218	N/A	12484.2	97489.3	193136	69124.4	115826	44928.8	9858.2	24995.3	106170
	401.3497@11.619045	74382.6	125426	191219	81478.5	75194.4	69613.4	125934	122767	58592.2	107426	69283.4	40027.7	78315	122568	168317	131304	112871	89662.5	228108	72659.1	N/A	58321.9	64170.1	55822	138782	86384.6	8491.37	97448.4	N/A	84368.6	53091.8	94904.9	100052	58119.8	67330.9	93772.2	58317.6	64987	120998	84519.8	124734	148173	107157	N/A	84401	98071.6	98766.9	147553
	289.8399@0.8987671	408707	215471	465821	339168	391635	302011	302899	416992	167598	335725	N/A	304182	264521	358446	N/A	N/A	N/A	N/A	N/A	170940	71203.4	236043	539848	366370	975537	821517	966969	179298	502499	276678	640378	1.03268e+06	824717	640432	648198	638773	1.1581e+06	440871	865096	512564	N/A	266793	N/A	N/A	198720	N/A	205287	202253
	319.8588@0.8868841	311114	271011	351525	306704	258036	N/A	341489	318360	270300	247122	313720	328011	349456	391888	250690	203749	247417	190882	N/A	304520	290861	305334	333125	292584	300862	327357	499658	287952	423782	285956	437277	451708	333466	388532	286929	306427	681713	410690	338221	371285	151957	328503	206157	197492	248417	142918	82616.5	302746
	176.0456@8.907435	42739	32164.1	27269.2	43262.7	48016.8	29834.8	65336.8	35591.9	42877.3	72592.7	35076.1	55716.4	6945.48	N/A	38057.2	25448.3	90827.1	32749.9	N/A	124157	17826.1	313274	59350.5	89468	55175	32950.3	37637.5	124131	38001.2	90692.2	25213.1	92493.9	47362.2	31780.1	42465.1	18951	115656	51917.6	43625.2	N/A	74233.8	30900.7	6718.39	69962.3	39626.4	28038.8	41353.2	71580
	380.0716@1.0255958	1.71827e+06	478095	1.09882e+06	327937	1.18395e+06	268892	544460	2.11771e+06	854871	300718	63295.7	322678	644199	59792.7	50488	145888	60448.6	26529.9	31450.5	123447	1.54079e+06	714201	2.3862e+06	1.47526e+06	5.02244e+06	3.74123e+06	1.41799e+06	1.26018e+06	1.92621e+06	1.38414e+06	1.82226e+06	708828	3.60146e+06	1.64413e+06	1.31348e+06	1.32287e+06	47468.3	1.532e+06	572543	225759	N/A	N/A	56130.8	8210.24	2.48475e+06	N/A	2.45364e+06	29883.9
	197.0798@1.070623	102011	N/A	127581	114985	128004	59313.9	123364	108093	N/A	118084	N/A	87589.8	N/A	N/A	N/A	N/A	N/A	N/A	N/A	86192.3	143839	111325	188200	116525	154744	185628	187237	131089	271534	122861	166094	156312	101709	104389	119767	131514	127293	163946	103136	121631	N/A	18208.7	56686.9	85303.2	177549	N/A	205433	N/A
	492.1613@9.388922	33060.3	24828.3	N/A	24196.6	12778.6	18410.8	33823.1	26415	48511.1	N/A	N/A	29081.6	70523.7	9972.83	38472.3	12813.6	209619	33057.9	N/A	77929.8	86809.1	71125	53087.1	83722.7	N/A	N/A	63016.9	67539.7	50217.3	50553.5	71577.5	90524.3	49865.3	55628	64027.7	29136.3	N/A	156555	N/A	N/A	N/A	N/A	24757.9	74369.5	77737	N/A	45604.9	N/A
	218.0199@0.9413202	79938.1	103595	151444	68307.6	87951.9	71104.4	N/A	165059	N/A	66989.7	70161.6	55128.3	80407.9	70619.8	62458.8	N/A	N/A	N/A	N/A	41751	189962	186361	243967	134546	94759.1	72805.7	231152	240984	313738	233131	214906	253698	378966	346068	187100	254737	189103	220729	82029.1	87803.2	54130.3	85052.1	49299.5	N/A	269150	57643.2	262931	68985.7
	247.8629@0.9086125	37819.3	80577.7	N/A	47398.5	35856.8	55891.8	38013.4	38602.1	94036.7	N/A	11875.8	20839.1	18959.1	21282.6	54581.9	14491.9	19771.5	N/A	N/A	61845	107929	93821.8	30061.8	118417	N/A	N/A	13012.8	111108	63429.5	67167.7	N/A	N/A	13144.3	16332.7	16076.6	20444.5	N/A	66671	3102.99	N/A	66074.6	71265.3	55792.1	126800	82576.2	97005.5	14092.2	85530.6
	317.1294@10.359817	N/A	66314.5	58106.8	45792.5	61203	81142.3	76180.4	33500	N/A	84247.5	79468.6	130896	164124	60868.6	31453	N/A	17190.2	16010.6	N/A	N/A	77526.9	137206	113295	147567	67954.5	110612	90375.6	77659.1	35143.2	59687.2	96743.2	N/A	109812	153189	53623.3	67393.3	159797	97740.6	N/A	54721.9	N/A	41491.9	36133.9	71395	51320.6	N/A	N/A	N/A
	387.3857@12.242867	53104.1	68032	110287	55470.9	89723	60814.8	77861.5	57258.5	61987	84822.6	36187.2	59981.5	67130.3	N/A	117998	82946.8	86436.4	93404.1	233027	67641	78915.9	64157.3	70573.3	69585.2	67670.9	75519.6	77487.2	77609.1	86564.2	62063.9	67361.4	62133.3	75376	60915.8	69854.3	76554.3	68821.2	62177.9	81987.2	70594.8	89641.5	99384.3	62929.4	N/A	64424.3	106735	101077	69501.3
	508.2017@11.090576	25445.4	83422.3	32991.3	68424.3	13505.6	52498.3	95279.6	38652	85572	32212.2	101693	60705.5	106769	17522.9	80895.9	70939.6	17256.5	107979	27361.4	44532.9	84284.2	91608.4	85091	82122.5	37970.5	27544.1	45488.8	71857.5	35882	29152.9	134649	103931	34031.8	81237.5	40833.9	59759.1	66109.8	148064	74333.5	146536	49876.4	27796.9	60854.9	94258.6	48607.3	36464.5	37464.5	47906.9
	364.2221@8.583077	N/A	57182	21288.5	18949.3	18458.3	N/A	23583.7	15680.9	N/A	17488.9	59036.2	N/A	55973.7	28231.9	31677.4	23196.7	N/A	N/A	169992	43897.5	77094.1	80871	45908	N/A	7470.5	25082.1	34721.3	N/A	12460.3	41437.1	110206	66271.7	N/A	106058	41867.6	25555.8	205092	N/A	124199	N/A	N/A	N/A	N/A	33341.3	N/A	N/A	N/A	21046.8
	237.0204@0.8188977	164878	129928	183774	163091	150680	137116	133187	141620	141870	140122	127623	121289	136795	169137	161837	133682	143938	156354	N/A	119700	89511.8	108407	129971	136349	205557	145016	160739	134450	157077	137809	112782	127690	150020	131052	131447	148587	99336.7	125588	152744	147572	163789	184196	140738	113163	122203	199320	140016	142347
	459.2684@9.305982	8788.89	13775.6	24090.1	10305.7	12057.2	15092.6	6847.52	19979.4	19034.7	10227.4	10879.3	16961.3	14333.5	N/A	32648.8	17890.2	12367.5	40192.8	51154.5	21317.6	15809.2	N/A	17420.5	N/A	14568.3	15213.5	31358.3	16065.3	8657.13	14249.4	23495.3	19160.1	16133.5	8177.19	18064.3	21663.9	13839.8	N/A	8414.32	8515.37	11456.2	11224.2	12260.2	N/A	13190.2	21051.8	17892.3	14085.3
	422.1867@9.168187	22635.6	67236.9	17156	22286.1	17139.4	42838.6	37724.7	13119.4	45907	35786	54173.8	102432	98978.7	7600.57	N/A	39597.9	22357.5	N/A	80158	79380.9	155233	127074	106636	55080.8	15739	18942	80029.2	133010	16841.1	67896.7	181321	123671	15654.4	143044	N/A	23372.8	166149	153999	111071	107328	N/A	N/A	30848.5	68672.4	191034	43374.8	210464	N/A
	311.3543@12.092297	73420.9	N/A	106522	69646.9	67312.6	34342.1	58297.8	10733	57677.8	65570.5	57016.9	55017.7	54114.1	78450.6	104839	65105.6	71295.5	88958.5	218221	61782.1	16373.4	28153.7	63414.8	57296.8	94483.5	65590.7	77868.8	12638.6	36306.6	27565.4	77296.8	31408.9	34674.1	57928.9	67368.7	21004.7	118159	N/A	69638.1	51335.2	78179.7	59218.9	67344.3	14821	56703.2	112581	80686.1	69728.7
	185.0083@11.215982	45817.3	59042.9	45659.2	50997.4	40193	63197.5	35914.1	59738.8	N/A	56288.9	61423.8	58126.5	36167.8	61454.6	50563.3	26150.6	43904.6	97549.4	159249	78149.9	68284.7	77228.9	60581.5	84881.8	N/A	59910.1	70794.3	N/A	87452.4	65125.8	47367.8	62549.1	27398.2	33822.5	30274.1	30713.7	56678.3	39934.4	65719.1	67136.4	46661.5	34174	30727.1	68170.3	42777.7	N/A	17096.6	42174.1
	447.2254@9.30016	18581	43789.4	23988.7	68950.9	38928.9	51645.3	31127.9	31263.2	108760	N/A	76590.7	91901.8	113234	53330.8	N/A	69938.6	69139.1	81190.7	280853	64010	137708	7243.02	40959.9	N/A	26634.2	N/A	49023	N/A	52531	94291.5	105673	64955.6	21166.5	138383	139590	20317.1	95577.8	253450	N/A	152234	26465.8	90154.9	13112.8	22869.8	141603	73337.7	104844	76389.9
	302.0927@8.654643	60244.9	106498	N/A	N/A	35537.4	109745	109987	N/A	N/A	73875.4	94899.4	119053	142682	69252.1	52238.4	55834.8	N/A	N/A	139880	140727	144091	231849	43646.9	131805	25559	62632.6	N/A	116815	88307.5	N/A	106776	172075	N/A	220003	N/A	97029.1	188823	180138	195925	165640	80498.3	65391.1	101012	123394	N/A	122007	105236	61896.2
	466.303@10.798675	61977.3	287487	29575.7	57231.5	17162.9	1.09341e+06	937156	N/A	297677	7642.53	423957	411083	96632.7	8930.12	53246.7	38129.8	29400.5	165834	222677	45332.9	73569.4	213250	141696	58790.3	17145.5	19633.9	14235.2	172104	208162	147093	77461.3	215573	N/A	258520	31760.9	26305.1	29676.6	6478.71	311326	168857	N/A	N/A	38015.3	31915.7	115505	226958	224078	25285.9
	169.0331@0.8304492	717588	568008	444378	647306	483577	612688	615126	465218	678617	519258	495034	365173	494721	574922	310630	453659	369213	389435	N/A	409305	285622	431692	417555	669832	569386	451102	454627	511450	528736	477957	417680	421035	600354	657607	481510	524353	342889	644727	565740	694174	578372	512802	469580	427216	519125	592820	433658	540357
	248.1353@9.77	56575.6	49578.4	43352.8	62610.4	39227.1	65683.2	N/A	81182.8	65276	55290.8	70990	N/A	77999.4	45162.7	65709.6	74222.3	79532	106927	N/A	22517.1	64032.3	50743.9	71884.9	79852.6	40979.4	40935.8	78942.2	35868.1	42197	33397.3	N/A	43056.3	29066	32276.1	30025.2	43290.4	76867.7	35605.8	54528.6	47710.9	81713.9	39298	153219	117458	N/A	46000.2	N/A	49230.6
	190.1565@10.635252	75658.8	N/A	99007.7	104962	47891.7	31883.2	N/A	99519.1	N/A	46788.7	53375.4	86326.5	56411.5	72627.7	167468	N/A	86204.7	63330.6	156936	22582.7	92553.2	37240.8	39853.8	32988.5	158277	73427.7	105432	N/A	31037.6	73642.8	70181.1	55675.3	80694.2	33952.5	65087.3	83132.8	77192.4	17050	46895.8	38989.7	90003.6	78926.5	44137.5	90896.4	35590.1	143269	64144.9	79599.1
	1174.804@9.655849	213905	91445.6	N/A	216144	129395	N/A	91982.1	211098	77086.6	89785.9	66304.1	96831.9	N/A	137492	197720	112858	103353	N/A	N/A	37596.6	73085.1	63271.7	61106.8	96124.4	N/A	140020	N/A	97621.7	160119	116214	57256.8	40235.9	102462	N/A	82195.6	83633.4	30859.4	N/A	N/A	N/A	120410	181564	N/A	62944.3	66460.9	363675	202543	N/A
	270.0251@13.164537	123732	78977.2	86157.6	100270	85397.9	95755.4	76619.8	53915.5	99380.5	97589.6	81901.2	54540.3	86547.8	103541	47504.9	103912	111626	105779	239247	83040.5	44331.1	59912.5	86533.9	93036.3	135348	86080.1	35885.8	88354.9	114061	83260.1	62087	76761.1	67347.9	94643.3	74986.8	86644.6	78952.5	93204.4	95616.5	94053.5	118862	118922	100513	36982.9	89115.9	152740	125225	94098.3
	264.1809@1.2007111	32098.6	37033.6	18641.3	12212.8	22778.9	27704.8	41251.6	26633	16267	13506.4	43436.3	49710.6	33329.9	21080.7	64291	27281.7	28288.6	25658.9	58102.7	N/A	N/A	N/A	45529.9	16102.8	34958.4	45209.9	24587.8	N/A	N/A	N/A	N/A	27342.7	40243.6	N/A	34918.7	30622.7	38493.3	N/A	N/A	N/A	52652.8	40344.8	33909.6	45096.5	N/A	N/A	N/A	41186.1
	291.15@10.178863	22341.3	N/A	N/A	N/A	60161.1	19730.7	97694.4	66565.2	N/A	83923	107444	111413	20695.5	N/A	N/A	64675.8	N/A	N/A	N/A	87489.9	101641	148829	98141.3	N/A	58363.9	81040.9	90380.6	98263.5	N/A	85886.8	130888	N/A	N/A	123273	78570.8	89326.1	163253	110774	N/A	92396.8	90087.9	56047.3	N/A	133006	119821	32962.4	N/A	N/A
	270.025@11.214854	84671.3	72227.1	70354.6	68490.7	78718.8	54947.3	86562.2	63479.6	59513.9	80557.7	77493.3	67061.1	72188.2	76280.3	86034.9	66250.1	93035.9	120386	182969	87184.7	84345.1	96632.9	74705.1	85667.6	85690.9	47421.3	80444	91720.9	96455.8	67289.1	74317.3	82655.2	72002.9	90228.3	69837.4	71533.9	73644.9	68336.1	84160	74964.4	83257.8	38060.4	79151.9	76507.4	59705	75731.4	52501.7	80292.3
	249.0655@7.3780203	97833.9	185977	58794.4	N/A	108775	194644	180333	34296.7	190263	166331	172461	220850	98848	93235.7	73288.3	112757	78871.8	141436	621036	317013	227894	302694	61139.7	183617	62167.6	36016	141772	196279	N/A	154652	248008	N/A	93060.5	294992	59867.1	122570	234909	306861	N/A	287618	N/A	102843	174211	236928	233759	222537	238592	N/A
	273.8658@0.9045838	409938	278470	N/A	N/A	329743	295875	N/A	396323	258446	N/A	229548	252732	210960	321614	108553	128451	145902	182849	N/A	226782	230277	268483	304583	407254	212619	189639	329340	253971	N/A	301066	233288	N/A	242322	291072	344466	268081	132509	321367	251636	N/A	184849	313669	154220	231165	224842	242322	21540.6	280279
	419.1412@8.38621	36264.4	86027.2	10573	42761.3	19055.7	19114.2	64314.5	22637.2	25414.8	N/A	66063.7	63124.1	N/A	13647.5	56103.1	39333.7	102072	N/A	N/A	70443.2	116769	152812	26919.8	60571.6	12143.9	7114.96	N/A	131759	N/A	66281.8	22762.2	53384	N/A	120448	40760.2	55450.5	138062	76161.2	N/A	19412.8	N/A	N/A	N/A	56448	61426.2	N/A	78982.2	N/A
	175.0475@1.1619309	N/A	131528	113155	110348	142135	167896	N/A	138771	170220	129085	129754	126389	120162	211764	169420	128383	167164	117211	208825	168947	108782	118182	N/A	733005	N/A	128433	N/A	N/A	N/A	65108.5	100041	103652	21687.2	84832.2	N/A	7825.3	105286	N/A	N/A	N/A	16533.3	240898	359176	124470	N/A	101668	50739.6	255928
	256.0256@0.80278325	246193	123589	188400	190482	153937	144599	129539	139420	157624	134359	114870	120602	135340	178036	187179	138493	170832	160692	N/A	103087	73898.5	82643.8	120588	141511	227888	137554	137232	120169	153043	138452	116083	107163	169436	149920	123854	145963	82662.9	132581	160580	153964	195384	170604	149232	124671	116179	268952	229894	128263
	429.381@11.972211	91203.2	127792	144717	68169.1	81912.6	91415.8	110959	121960	82528.8	108178	60882.8	51209.2	137665	94604.6	284749	123029	186558	100124	244065	67236.8	202229	75405	74851.5	63871.5	255364	94448.7	91803.6	97124.1	89130.5	73277.9	72501	89766.7	109385	58837.6	68620.5	116972	100048	93320.7	133636	71754.5	101443	133336	99021.1	105510	71968.7	158999	121575	138706
	264.1825@1.2135639	39644.9	23002.4	36693.4	13430.7	24756.6	10211.7	49196.5	34998.2	6122.62	17043.2	60655.5	41741.1	11065.2	22125.9	126234	14379.6	23128.3	28463.5	54914.5	N/A	N/A	N/A	59237.9	N/A	35839.3	50634.4	N/A	N/A	N/A	N/A	N/A	24387	31884.9	N/A	27736.8	31894.8	34602.7	N/A	N/A	N/A	N/A	42157.3	44013	40102.9	N/A	N/A	N/A	39999.3
	224.1049@10.773237	61806.5	165287	56855.2	86589.5	68418.2	157254	101117	86584.1	163551	86621.8	134779	107678	142184	67319.4	83055.1	151964	111503	201767	102772	48453.3	111808	200581	169496	126873	81942.9	72352.7	130204	92004.8	40294.8	68628.4	69924.7	131673	88176.9	134828	75915.9	72339.8	126647	141820	34504.8	85131	97972.8	60292.6	112222	175525	79852	126718	42732	91440
	110.9992@0.8375544	611524	797353	717460	694779	689990	706236	832959	690728	756006	563890	628438	612822	639494	660141	411672	N/A	388240	343400	N/A	565616	N/A	878632	566297	N/A	615185	631384	801739	24568	700351	609785	809218	763451	648077	652857	608972	31233.5	N/A	671687	609901	27063.1	646868	734470	587488	794955	725460	513999	N/A	733622
	750.4309@11.338185	66637.4	36347	52853.4	47498.1	52087.2	31021.2	18102.8	39467.2	34051.2	32740.1	124399	89680.2	79154.2	42062.9	52964.6	106402	51012.8	39934	37791.7	17264	N/A	20155.2	42335.3	20782.8	134917	71350.9	33242.9	15252.2	11477.2	10085.3	N/A	36044.5	34262.4	45751.9	56934.4	15080.3	1944.84	16733	9785.63	7425.44	114561	152220	9873.41	95202.5	14569.8	N/A	6344.03	N/A
	404.2146@9.298487	53005.2	103251	11968.7	13441	56512.8	91222.2	60442.5	45151.4	89263.1	64179	105139	96104.2	80022.4	79124	N/A	72434.8	72626.3	93414.4	308515	36539.5	132529	50204.2	N/A	N/A	60866.2	54163.9	67992.5	57419.4	53078.9	122245	83852.4	N/A	48753.8	65595.1	120522	44533.1	110379	89649.3	94435.9	163245	98448.5	62261.9	51180.9	40974.9	66846.6	21452.6	100922	46460.8
	71.0739@1.1151787	16499.3	N/A	N/A	N/A	N/A	N/A	25680.3	N/A	N/A	N/A	N/A	20647.8	N/A	N/A	77728.5	54609.1	N/A	90617.7	104606	N/A	N/A	44103.6	44251.1	67032.1	68448.2	N/A	55659.2	39838.5	46781.7	42217.2	38322.3	26409.6	58939.7	49333.2	43566.4	41128.6	48383.1	N/A	N/A	N/A	N/A	N/A	19131.6	18446.7	50449.2	N/A	N/A	51665.9
	257.1966@9.065122	N/A	9147.58	N/A	N/A	N/A	34433.5	50536.2	N/A	42260.1	N/A	41515.6	45416.4	40796.3	N/A	45592.6	72462.9	N/A	141431	138670	65799.6	17141.1	67399.8	12008	N/A	20805.9	N/A	22752.4	48638.6	39392.3	44139.5	48652.7	30367	14316.2	44052.1	N/A	13454.4	11630.6	58712.4	38427	86066.8	53667.1	37642.2	52922	34601	29306.4	82779.5	32598	40829.5
	514.2665@11.306743	26650.9	26380.8	71853.1	47222.2	42925.7	24534.5	19316.6	55330.1	23313.1	43028	33555.5	34441.2	24287.7	43015.8	65286.4	47957.2	N/A	81351.1	248604	24568.4	30504.5	24361.4	27200.3	28980.9	44373.8	39699.4	43734.6	32467.4	27521.4	42613.1	N/A	24615.5	80372.5	21430.4	45219.5	37140.6	32347.8	15425.4	28211.9	25012.9	39541.3	133294	30416.9	20273.2	39871.5	50941.1	42272.8	44717.6
	290.1874@11.872847	49993.2	42827.4	75530.2	N/A	40376.2	N/A	84268.6	60275.7	N/A	49167.1	52112.1	64234.5	N/A	53984.5	122891	99323.1	136171	78544	112679	56809.2	46072.1	40542.1	103403	140102	63333.6	49578.8	64087.8	77625.4	57864	45699.7	135500	42935.7	N/A	65435.8	50301.2	58225.1	98281	84284.4	N/A	46990	56331	58238.5	78629.6	50266.6	59046.2	91656.1	N/A	55099.1
	577.3211@10.9152775	101949	85700.9	41287.2	125078	24333.4	85350.2	95041.8	N/A	80852.7	13199.3	59368.7	N/A	39359.6	N/A	26350.8	49415	17371.8	45583.2	84774.1	46193	68120.1	127708	78244.9	47348	N/A	29227.1	24648.1	69154.4	98183.7	84561.1	48933.2	78789.2	N/A	83709.2	40601.9	46723.3	23477.1	67462.7	78892.6	66660.3	N/A	22923	70897.1	23412.7	70890.1	192987	138006	39619.6
	202.9833@13.340907	198886	103925	N/A	145213	N/A	128386	110941	109044	158293	107106	108699	129465	104760	26032	149694	174229	132421	130254	262865	98283.7	62835.5	106476	118223	166537	33829.1	121859	148661	125461	N/A	124078	109065	98220.7	159560	27135	101394	116538	107948	141552	161982	162584	167405	26774.1	103296	141955	150839	255145	219871	23086.9
	905.8174@13.036336	133097	111466	159801	141632	138773	112882	115392	112287	113645	127446	118556	N/A	110422	146797	143323	126756	143776	152130	390063	113625	74492.2	85564.8	116863	109995	199867	130951	109974	111765	145013	108056	91987.3	104770	109383	91523.8	119607	124050	87688.7	109106	118352	102066	129098	168882	127457	73276.5	106021	185803	156219	141980
	648.2317@10.475579	227178	126351	101038	242455	29994	101030	258632	23733	330953	29847.2	58274.5	189742	73099.3	8376.14	8604.62	24069.7	N/A	17880.7	N/A	38015.5	N/A	N/A	N/A	N/A	N/A	N/A	N/A	N/A	N/A	N/A	N/A	N/A	N/A	N/A	N/A	N/A	N/A	N/A	70146.2	49065.6	3610.71	N/A	25899.6	36495	N/A	53694.9	N/A	13886.6
	336.0969@11.683953	90602.1	106583	97985.2	92206.6	122454	24278.2	122049	89490	70833	104391	109856	85111.1	N/A	184398	112201	84651.2	144884	154793	304432	143218	90865.5	112929	93545.1	99847.8	170061	118350	79311.5	107183	77958	104587	106053	107273	122301	N/A	128906	93041.1	73759.2	71965.3	92657	93230.2	90595.1	141132	109800	100760	N/A	126098	95297	138350
	247.1406@1.1977051	98556.3	N/A	184008	119395	121078	N/A	N/A	161243	128570	N/A	N/A	93341.4	177045	N/A	113878	167704	212127	214917	87154.1	234206	156591	235742	N/A	245637	N/A	N/A	172008	131370	N/A	195296	8008.59	233828	229477	311568	104319	132545	N/A	205623	326430	339349	225659	222813	98969.4	473213	N/A	141287	138522	121152
	973.8048@13.035235	131983	100311	178788	138783	139190	113699	116048	3705.99	118390	126794	121690	N/A	99967.3	139841	N/A	134324	154904	159551	380623	122116	N/A	92339.5	117814	104418	191350	133347	120489	113673	146723	107056	100013	107698	109518	93724.6	128114	131468	96618.8	109966	115876	110498	119893	136843	119594	86711.9	115706	205031	139991	125246
	347.175@9.155481	18218.2	39120.8	N/A	14748.3	27970.5	26539	57447.5	16529.7	62244.5	24630.3	N/A	47160.7	50499.4	17658.3	70377.4	106332	34586.4	84377	N/A	35121.7	N/A	85661.4	41374.6	40596.9	N/A	19822.3	53560.4	N/A	33293.2	39871.5	56146.5	58793.7	43201.1	78938.3	27482.8	52513.1	72431	30980	N/A	29959.3	57892.9	16328.4	22733	80786	57451.2	24283.1	40771.3	N/A
	248.1025@9.478977	63567	78844.2	38898.5	54904.3	23407.6	59449.2	77290.6	68782.3	76886.9	48611.5	82065.6	78512.7	103892	48526	36410.9	108363	39289.2	78010.8	N/A	89998	56102.9	92629.9	36983.8	48940.8	N/A	39222.7	N/A	101678	137093	51908.3	103080	37547	66501.6	87074.7	39419.8	19868.1	73415.3	39978.3	62031.5	40600.1	102674	N/A	82896.8	104326	14742.9	103247	64241	50483.5
	406.1742@7.4135776	N/A	140211	N/A	54787.5	39316.4	128148	118391	31764.2	146467	74715.4	176141	142011	191827	46990.9	63798.9	142586	129878	118576	218415	462265	315301	433550	181498	N/A	33297.1	63609.6	87191.1	252937	99656.6	186826	311755	487832	71228.8	366568	192937	186158	479598	385482	N/A	266439	100533	74621.9	190004	254911	263371	53090.6	123917	77762.1
	403.1457@8.815014	77655.3	55886.2	57091.7	71359.3	16585.5	30053.5	35688.3	150130	24080.2	N/A	85558.6	43041.8	234607	N/A	83927.1	92931.4	122020	39140.6	N/A	297872	702434	1.14453e+06	329126	398010	80146.2	133650	271601	613653	N/A	416028	3821.27	212826	269891	538789	145281	331845	420144	620490	N/A	N/A	N/A	N/A	23948.6	75431.3	449598	20132.8	317180	N/A
	117.0787@11.244885	30384.2	64792.3	N/A	N/A	44840.8	54749.3	86701	44407	N/A	64954.3	115552	71955.5	50648.8	68581.2	89282.5	89376	57145.4	96213.8	68970.6	58563.6	53784.5	91831.6	58590.6	56073.7	58241.2	45188.4	N/A	82250.1	30973.5	55966.6	56972.5	53656.4	60655	55038.7	58708	N/A	36642.7	69410.3	29316	72306.7	108957	92281.1	95182.3	72853.4	74924.5	N/A	N/A	69736.4
	401.3497@11.715564	98024.9	139821	345672	102505	108039	84121.7	155664	180417	73643.1	138596	81650.4	100065	101187	140909	259313	140298	182351	123713	253166	89002.9	262814	97857.6	88927.3	82579.4	173437	115378	101551	116701	154208	88404.9	76134.6	119314	113764	83846	82940.5	130292	134803	103188	149176	92638	186389	189415	134646	109392	125810	130203	136598	213542
	346.213@9.181657	54301.7	141247	N/A	28915.1	22644.9	90495.5	35776.2	26566.9	133856	33694.1	63637.6	127267	154159	N/A	N/A	97175.5	118581	N/A	55614.2	25115	71159.7	114874	59999.8	35840.7	41943.1	N/A	N/A	29883.7	21635.7	92906.6	72069	57736.3	82493.6	51123.9	36369.6	65786.5	163153	140878	149726	158948	N/A	27288.3	N/A	111310	66104	15303.1	40582.8	79434.6
	103.0996@0.9635033	54812.9	62378.8	41006.6	24329.4	35711.6	55014.5	25369.4	85194.9	53170.8	62118.9	45237.8	43457.3	35969	45470.5	39586.4	190009	N/A	217091	N/A	N/A	N/A	8566.72	71787.3	17406.8	97552.9	70144.6	N/A	N/A	N/A	N/A	N/A	9581.89	76039.2	19608.9	26925.2	18799.3	14163.6	10562.7	17716	14451	296931	72275.4	168289	185426	20627.4	N/A	N/A	29079.1
	224.0104@9.73235	51366.1	38095.6	36476	84486.7	176502	63072	45281	47940.2	52601.5	113521	104398	39671.3	66409.6	153737	126891	126345	109435	66637.3	N/A	131107	92065.2	21599.8	34321.2	86763.5	105606	38348.9	53796.7	78969.7	41485.4	51256	N/A	24174.1	119801	N/A	55073.2	73717	N/A	34023.4	48075.4	78942.4	280449	186811	147657	104985	78002.9	68149.5	53539	45483.8
	300.1339@1.2813133	N/A	163490	73818.7	63402.5	30502.1	111545	91863.7	79652.1	N/A	103641	146443	124368	88349.5	71432.3	N/A	N/A	113986	N/A	117704	107679	N/A	133065	63538.7	126785	88946.7	57228.5	143473	87591.8	145122	87707	N/A	206800	141318	183994	143713	184553	385480	234524	178936	209497	59102.8	85668.1	100257	N/A	93133.2	N/A	72793.7	53813
	769.843@13.030777	193990	184492	261734	221948	219059	174882	183321	194991	179320	198968	178703	155727	179216	245550	239442	202744	226498	234909	612104	181727	120384	144055	185747	177182	301369	213577	176872	181459	230029	159730	147556	174509	176362	154500	197911	197276	147562	175336	183217	167948	201648	285834	205661	126927	177533	316134	251699	217286
	414.2961@12.799261	15342.1	64829.1	77382.7	43650.8	67671.1	46878.1	76619.8	94033.2	N/A	89324.8	74138.4	123185	21170.6	52258.6	215755	114845	63424.6	49203.1	237992	54116.1	94878.3	74953.4	39248.7	60788	N/A	67422.1	52052.4	N/A	37461.7	58380.7	62797.8	52736	46670.3	N/A	69760.7	23671.1	61152.6	41452.2	100636	N/A	52540.3	73970.7	46963.3	69386.5	64608.1	N/A	N/A	83185.8
	942.5164@10.534788	64120.8	57366	41551.7	48402.4	29463.6	93773.3	69880.6	74127.9	158926	45992.8	74670.9	120388	306259	49698	127655	333469	26696.9	7300.61	N/A	16167.1	35747.3	30022.1	105199	97513.9	67548.3	127811	24435.2	32322.1	19664.7	13510.4	95784.4	27377.5	106796	54723.5	38552.5	20572.9	91721.1	59503.2	41223	51404.1	328924	6374.25	154133	267563	100023	37158.1	73578	N/A
	113.0589@11.199517	65036.5	76650.5	69174.9	48141.4	67269.1	103679	84699.7	53256.8	113034	85555.9	86543	130056	117345	79664.5	95250.3	48836.4	94938.4	57633.5	239995	148920	237301	299760	67794.3	121721	N/A	52122.6	81913.8	60590.1	111038	124083	82997.6	209564	59826.5	155664	74557.6	56911.7	180763	262118	167338	227632	86508.7	54641.7	85335.3	194848	160642	118212	106957	46704.7
	642.2786@10.016275	19085.5	65724.1	45046.6	23337	3853.81	36965.8	80505.7	38588.2	58108.8	13738.5	67553.3	63544.3	200461	N/A	120372	34849.1	12842.6	N/A	41261	23136.7	13340.5	29228.9	15429.6	9011.72	N/A	N/A	8192.24	N/A	12573	10256.9	14684	53668.2	19622.5	44948.3	8261.38	13485.7	31369.9	31669.1	98219.8	53010	42782.1	20086.2	54266.3	258473	11551	42563.9	12707	20324.8
	837.8301@13.017374	240011	205028	309049	251819	252904	166840	208970	N/A	202466	228328	218769	190752	198974	282574	271244	234464	255225	281343	693648	182244	144886	135064	196605	48277.7	359804	232220	177846	209490	256022	199846	189450	197640	191148	165494	N/A	230854	179399	193693	226376	N/A	223303	N/A	213935	N/A	202378	N/A	265047	236016
	218.0144@0.82401747	435365	501367	672949	526710	574467	431928	514371	545657	415227	502318	480876	426810	457604	608808	540012	399175	416365	479635	N/A	492701	477734	485721	460333	441103	686779	542909	619785	480301	534420	435324	447360	526645	456282	315527	529956	520904	488094	395947	482650	442013	468159	698534	487978	401832	457698	569196	358596	578377
	248.1981@11.034625	150655	N/A	267669	46932.6	235388	82107.3	148891	236324	140374	158940	139530	274156	162087	257385	265557	139095	190499	122436	641270	169034	178534	116156	215202	94039.4	193354	176726	188499	N/A	67223.2	171097	162761	213271	196613	73139.5	190546	164867	148287	N/A	N/A	N/A	137718	259741	90769.5	173443	N/A	162329	218304	175422
	395.3242@12.327188	128264	73342.9	82859.5	78578.9	63321.4	64271.9	94729.1	108065	134620	106981	123606	165105	29433.3	50115.3	248779	191662	64864.9	86899.4	299832	52727	139097	135125	55214.9	99558	101280	75234.4	69848.9	48055.4	57849.8	88050.9	82976.3	84263.7	N/A	70379.3	87798.1	34794.7	78144.7	54616.4	109016	N/A	88583.4	76296	N/A	94892.9	83231.3	157891	79570.4	114005
	234.1255@11.544467	261118	192090	273529	273931	222148	214438	187505	211163	217037	207299	197235	194615	222763	250158	277287	237644	281762	393366	700002	173851	283107	111881	216230	254035	317544	209122	241258	282340	268225	263875	192309	232277	289400	153522	191532	197500	210128	182487	262479	252149	281628	255947	196142	255266	217062	353619	324933	235948
	147.1251@1.0644478	N/A	77069.2	72872.6	57774.1	56104.1	102251	N/A	N/A	79052.8	59998.3	82664.8	N/A	130956	70086.8	N/A	183287	146664	N/A	N/A	433842	762151	404872	60943.6	79204.3	67577	59258	N/A	20544.7	372319	263448	429077	92296.5	73515.3	413845	71919.6	62081.7	N/A	383196	395388	367219	117703	138913	128469	102120	405148	346659	253282	128284
	395.3241@12.187977	115508	86259.3	91575.6	90687.6	84692.1	67452.9	105617	105831	124153	108415	141219	167559	N/A	60496.8	264300	207598	76808.6	92037.4	340687	61605.4	117728	N/A	57689	116246	126874	93954.8	69804.5	52113.4	N/A	97823.3	67036.2	92335.8	57948.9	78561.5	94827.7	35969.7	81264.1	59706.5	135876	61662.3	90468	88352.3	N/A	92432.9	80622.5	174254	90632.9	118638
	430.0881@9.286306	11705.4	33508.1	32612.3	22885.9	N/A	N/A	8741.43	67768.9	N/A	46975.6	28882.7	N/A	101940	N/A	46661.8	62625	33913.5	68714.5	N/A	159490	58398.5	85637.9	109218	58321.3	23752.7	46132.1	56221.8	74813.6	394294	80173.5	105908	105706	N/A	227055	22586.4	38816.1	16113	170683	14000.1	17663.6	N/A	N/A	65276.1	N/A	82731.2	N/A	73733.6	N/A
	469.3006@10.424925	49074.2	54740.2	N/A	17127	17046.8	83814.4	48527.5	27433.2	49166.2	34458.1	144597	46766.8	119479	26602	110347	136914	53440.5	129910	N/A	7065.78	173848	13477.1	133480	44446.6	14080.9	16088.3	51647.4	N/A	N/A	6833.65	57513.2	97678.8	17384.6	N/A	26039.9	60102.9	28544.1	13032.4	77654.4	99019.8	87191.3	108940	146499	100667	67186.3	29411.8	N/A	87390.7
	434.1188@8.02713	69403.4	170323	27524.8	N/A	101651	118380	126500	39561.1	144237	69921.7	143015	97289.6	93078.8	N/A	31350.4	203152	220178	214706	36798.2	146326	123646	126660	111529	N/A	31060.7	60044.6	N/A	79146.8	42359.5	61393.3	97620.3	143550	28933.4	N/A	154176	39061.8	210713	N/A	40702.4	39406.8	107792	111215	114756	98505.2	122256	10641	31325.4	151438
	353.218@9.671382	34374.8	116365	71785.5	63860.4	62275.1	117487	71659.8	86531.9	134089	100005	129264	183100	167297	63096.8	230619	225372	183049	N/A	29872.4	330058	239492	279235	N/A	112223	N/A	N/A	69091.8	229176	141370	N/A	246738	130129	52590.2	240736	21657.3	149509	145140	N/A	N/A	19089.1	N/A	99990.4	N/A	230242	N/A	73140.4	N/A	67280.1
	633.8682@13.027526	N/A	262716	388709	318848	313871	262760	265871	280231	247908	298412	264440	222500	255036	357583	364762	295602	334695	345329	921533	273432	181821	211127	271247	261782	476530	311600	268786	268486	339344	255144	217289	N/A	255748	223853	280195	301838	215859	259768	N/A	247185	N/A	400926	300574	183800	263349	478236	349494	319746
	431.2299@11.234463	253432	210759	538788	385659	249212	264036	167041	365542	231608	306449	318835	294699	222795	362620	424193	308411	371098	493796	1.19876e+06	192126	15968.1	221029	216902	208904	339820	292185	334453	287931	192015	328014	236020	240847	453292	218459	320231	244569	11679.1	170634	232347	23620.1	254440	407357	219336	167325	25196.2	438279	387074	342036
	758.5311@10.856298	N/A	246478	51378.4	49624.9	N/A	46285.8	266835	N/A	110010	N/A	201686	61710.9	170425	N/A	47102.6	N/A	13119.7	101901	N/A	77398	281172	147978	237817	28894.5	9359.63	N/A	24733.1	141445	82515.5	69320.9	223189	238964	N/A	91508	38655	93564.9	24104.6	283118	102273	161632	N/A	N/A	208386	46157.5	123238	N/A	32541.1	56388.6
	263.0442@8.337301	N/A	271582	168648	153512	128701	257188	N/A	265787	176554	N/A	93144.9	210809	261722	203945	313524	332234	212686	562821	197635	387254	229683	331825	185648	161071	45699.1	725937	116283	241347	77805.1	88859.3	207028	140792	413020	N/A	325501	N/A	490871	336262	173962	270540	463805	308637	N/A	606336	108108	N/A	128654	266482
	280.1411@9.769344	232533	201973	139406	195860	215287	290830	233532	224411	271104	235038	414684	308850	386315	301652	280889	293588	296515	341718	N/A	233288	176558	256487	376296	339688	196498	179760	N/A	224190	47323.7	159390	167477	342513	320372	208443	208847	253392	230081	223152	41478.7	179137	373306	230949	325601	345481	179690	N/A	N/A	235936
	209.0529@1.1678582	3.95487e+06	4.04781e+06	5.12335e+06	3.32278e+06	5.31395e+06	4.97454e+06	5.01068e+06	4.69786e+06	4.30446e+06	4.68459e+06	N/A	1.13907e+06	N/A	107570	N/A	N/A	N/A	N/A	N/A	1.82313e+06	4.66912e+06	5.16835e+06	3.71995e+06	5.757e+06	5.68621e+06	5.20834e+06	5.88666e+06	3.21603e+06	1.41365e+06	3.38393e+06	4.26914e+06	3.36561e+06	5.09367e+06	3.37491e+06	4.48248e+06	5.34501e+06	4.76777e+06	2.12724e+06	1.18532e+06	3.27961e+06	501394	242087	N/A	6.9048e+06	1.99473e+06	N/A	2.45591e+06	N/A
	121.9171@0.8985698	N/A	561265	760887	668530	673357	633665	634869	687973	559289	639821	499052	548735	545791	629924	460879	350151	390094	360312	441262	522781	510378	738506	755935	1.00784e+06	343898	835195	986932	556268	830252	626014	1.04175e+06	904651	939146	861357	822266	815189	969461	763754	903615	789691	479786	647813	381685	618265	507939	464705	538583	540108
	364.2228@9.181457	N/A	394594	83198.8	92381.7	73976.1	144396	97175.3	49994.9	217394	117456	393103	329669	265906	99994.2	133338	N/A	280167	275582	802810	268074	351284	494251	279463	166872	111838	93073.5	201548	205577	98932	394444	276966	361139	92743.8	242560	256815	105077	406212	330587	389199	7765.48	146637	129008	141878	317215	241463	199725	214871	148064
	265.1523@0.9264818	132231	97166.8	135216	103298	110916	102966	91167	133656	126705	82171.1	111376	91509.8	172452	127634	377032	316473	283368	100100	74382.2	128855	138031	122319	76843.3	78690.7	164018	87263.8	82608.1	102611	86557.1	79772.1	188935	139233	154620	124880	123302	74004.2	132768	98889.7	73217.8	75931.9	255160	248028	256215	177583	121320	61300.3	62000.7	122402
	348.2283@9.669507	N/A	228889	107323	167925	84654.2	103908	283907	112308	237203	N/A	229303	349085	236457	126757	202944	198604	N/A	304651	900742	283313	922422	355337	281961	220714	77589.7	63743.1	163154	235633	105694	413194	1.27665e+06	378979	302054	829752	482581	120372	1.72795e+06	827226	421579	330951	204065	N/A	65492.5	178812	478617	224899	N/A	84443.2
	497.8935@13.025345	422577	364740	516915	441184	425173	354580	363582	377230	353774	401748	376115	295093	347057	482585	490798	406073	452358	494957	1.23535e+06	362416	238226	290787	365947	354205	613242	420522	375757	363028	447987	347503	283000	353843	339173	302909	379087	393657	287182	344305	390107	N/A	430029	578572	415079	248074	351096	614474	489143	442914
	238.1299@9.519848	199152	169613	140194	137398	62269.5	N/A	308473	188346	N/A	478869	187389	326787	457985	172676	200091	N/A	471339	N/A	N/A	183058	315376	231022	142287	335790	126513	132466	81742.7	160508	N/A	126898	279446	166486	170015	178984	128312	126964	478573	N/A	224720	N/A	224924	115936	339923	468925	174117	130677	144067	181521
	958.9577@0.86053866	402603	298426	597181	471192	500692	352320	366382	401831	2248.99	383625	345003	262752	329292	468663	719556	525775	493955	670865	555688	365668	291309	295351	320422	369856	912828	498108	447391	451043	540633	287489	281304	322402	395077	303271	442441	470464	293224	364347	465959	368029	511136	496318	450097	290884	371723	606300	391536	344123
	294.2179@10.489666	102809	44061	N/A	48935.8	70505.3	64957.4	65835.5	66557.1	80633.1	N/A	128074	71929.3	162874	111803	418475	40792.4	N/A	283110	92763.7	N/A	N/A	N/A	137872	37276.6	115719	N/A	N/A	8680.75	N/A	N/A	N/A	N/A	116493	N/A	51589.8	44109.5	43361.8	N/A	N/A	21169.2	467548	76457.1	331186	59711.7	32520.8	35302.9	N/A	159678
	701.8554@13.02384	389785	344642	507147	427138	N/A	327201	331549	397897	335795	361542	344702	321839	339332	453441	437039	395828	432349	471616	1.17012e+06	196037	263718	283291	341133	332523	578698	391442	317829	340912	436420	320416	N/A	329744	348651	289153	N/A	378926	N/A	317099	371399	320466	388903	N/A	332078	269212	328206	597413	471866	398058
	439.4017@11.791707	165524	132431	198527	167781	164184	138983	128171	128774	191438	141554	125848	115787	130474	170605	N/A	168214	167880	N/A	394909	115033	N/A	137094	124061	141063	203543	144409	N/A	162229	117928	164797	N/A	107039	167370	132942	145955	148778	130221	126123	158646	152263	165106	191251	140558	95243.3	216153	237190	202384	172458
	187.1678@0.95620656	178822	187267	N/A	N/A	N/A	N/A	165111	N/A	194877	377140	213577	497144	272863	544863	442327	292959	366305	478741	3.12287e+06	718548	576512	592970	N/A	525714	N/A	N/A	492544	317160	439781	315602	653771	229138	237778	411469	8649.76	146603	449866	414281	386616	712664	228829	N/A	171692	177512	324008	1.41079e+06	1.08271e+06	N/A
	111.0797@0.87300634	303623	388490	310167	262041	N/A	341741	263446	246462	251341	223602	386232	443765	332289	328432	319312	213900	339352	385568	408508	619019	540212	625676	478227	487678	580851	480194	507956	361339	584166	869950	495238	628510	440721	389436	522141	321635	329494	281288	463339	440625	587811	417784	367117	263650	320173	550678	549571	572323
	253.142@0.98761487	236393	496682	156324	124390	301073	417134	534511	141318	236650	704918	733916	426836	219431	501616	N/A	293298	421787	430390	826590	513339	164528	470411	236795	278671	191050	253175	162312	451863	224937	338590	268089	330439	246237	502638	339568	398015	174230	608851	328724	451736	173917	278276	266598	98699.5	545278	288566	389299	423108
	431.2301@11.4460335	363643	350578	749775	447464	413729	317875	283624	482812	250006	482581	485445	479432	301284	498710	635442	390060	537461	853168	2.41056e+06	338283	408586	417192	328970	283271	502629	421086	444725	495521	275394	492847	345479	413777	786620	301556	498038	361213	366774	214474	351406	363115	371087	559732	368162	381003	442830	509511	410645	478973
	334.2113@11.496703	267551	168162	N/A	N/A	157870	N/A	N/A	87730.9	N/A	N/A	N/A	265760	449735	221772	255513	674378	N/A	N/A	N/A	N/A	N/A	N/A	443283	N/A	409496	575018	N/A	N/A	N/A	N/A	46988.7	N/A	N/A	N/A	N/A	101506	N/A	3777.31	147375	72637.7	972595	1.15419e+06	836455	N/A	94649.8	187951	N/A	N/A
	176.1265@0.9700521	48897.8	51054.4	39445	13263.6	N/A	49301.1	44019	36203	28417.4	38302	81306.7	56979.6	33261.8	49710.3	342514	207212	161451	331348	174123	27264.3	70611.7	112339	60946.4	48943.6	53034.2	42944.8	N/A	131935	109538	72705.8	N/A	45633.7	39828.9	51742.4	30061	43714.1	N/A	82712.3	38443.8	74221.8	75758.6	N/A	50291.4	35869.6	91308.4	61751.1	84502.7	63286
	270.1323@1.1149793	N/A	277973	614049	540779	518810	697446	750878	568437	608099	604631	598882	460947	634241	580192	587722	520794	592109	550670	188118	1.14369e+06	450007	687708	653791	578134	N/A	555433	N/A	602212	N/A	602718	547645	705027	670069	631822	595627	545348	649243	633459	402369	585774	581427	526545	575639	N/A	615822	282632	378472	558183
	315.1461@10.410463	912298	452782	187074	730677	242590	625684	673590	221419	1.14308e+06	304767	413630	406601	591793	259534	65369.8	446023	N/A	577586	N/A	585867	N/A	N/A	N/A	N/A	N/A	N/A	N/A	N/A	21717.5	N/A	N/A	N/A	N/A	N/A	N/A	N/A	N/A	N/A	426262	461560	N/A	207536	N/A	298276	11385.2	523177	16794.3	215471
	395.1022@9.965586	98231.6	116957	75950.4	171944	54850	105739	216090	83861.4	246641	N/A	113645	229479	304978	49839.5	268678	189801	64616.9	220630	72666.7	122071	368379	90481.1	48261.9	369789	27441.7	62066.5	N/A	90751.9	18412.4	28111	176269	98911.7	146393	N/A	53789.6	45140.8	197500	91256.7	135797	98324.3	305035	131503	150733	276263	90887.5	136787	79609.6	157049
	266.1262@1.0920848	485172	463470	466152	347543	472430	578819	538822	444749	525673	485571	551764	393954	571452	560971	590998	569625	581403	N/A	N/A	817096	N/A	N/A	5197.63	N/A	363517	N/A	439167	5982.51	N/A	N/A	194449	869009	506979	N/A	627579	503051	449951	N/A	432281	276984	538425	438536	569153	567940	N/A	N/A	156693	260650
	165.0644@1.2544966	261110	270028	129814	338475	N/A	431031	277851	152653	491854	N/A	351940	367754	540996	303203	539528	614362	473985	699055	606239	417581	362164	575052	214196	474355	340599	425080	306866	305483	508038	332622	347355	341729	290232	460071	243227	157667	345484	588529	449653	431844	434078	N/A	367521	362902	354813	1.11167e+06	365093	326965
	491.1778@9.794154	57313.7	36726.1	28278.5	23808.6	33939.4	N/A	21468.7	59931.3	30528.1	28899.3	28744.6	21945.7	81221	N/A	31877.8	199579	25344	67683	N/A	8284.72	11411.2	3.98885e+06	4.07212e+06	3.52021e+06	1.59146e+06	2.31464e+06	2.4256e+06	4.40118e+06	1.66307e+06	2.41973e+06	3.0189e+06	8864.43	2.10906e+06	2.6829e+06	2.81654e+06	3.07656e+06	2.53834e+06	3.88358e+06	21954.5	53057.1	N/A	N/A	12987.3	25386.6	4.04007e+06	12831.2	2.08861e+06	N/A
	240.1467@1.1266459	285462	375001	219602	285690	273823	13924.1	341227	196743	411889	355729	336788	298962	483447	320167	361769	432959	394762	436406	1.20311e+06	431061	338843	442404	295835	442816	8012.07	234309	310608	337201	N/A	344117	378028	608406	346977	396992	386875	400835	501599	582207	666217	366527	375972	354584	389935	428933	440691	491573	480310	287111
	316.0882@13.14147	522803	451353	798932	572237	575479	332109	452954	562015	442660	517885	491234	456564	411113	660893	382115	524806	632366	640810	1.58254e+06	474098	455963	356551	457363	458669	101900	489864	254428	452312	611656	526074	424711	461554	447231	354692	525541	495859	408263	416400	528538	456051	534322	701287	498577	341199	470100	805226	730192	524138
	361.9187@13.0228815	659743	557177	800053	685217	636694	545575	N/A	619593	538709	621730	582286	495824	568565	745527	781534	633831	702379	784889	1.8242e+06	542212	432537	466152	556849	544442	943865	642744	589752	583224	716579	550887	483539	543712	566496	463549	577618	614032	457272	534673	631421	548064	688668	847779	623673	413418	562024	984076	798761	651029
	232.083@9.369117	2.80421e+06	1.50195e+06	1.39979e+06	1.35453e+06	1.36307e+06	1.70386e+06	2.31412e+06	2.33143e+06	3.60367e+06	2.29475e+06	706267	1.74763e+06	969225	965632	360556	376801	811287	294492	833634	2.22587e+06	7.6516e+06	1.37658e+07	1.93555e+06	4.68811e+06	1.22386e+06	1.41892e+06	2.20678e+06	5.57085e+06	2.34825e+06	1.89043e+06	1.88292e+06	2.67855e+06	2.19665e+06	7.3732e+06	2.40016e+06	1.4671e+06	3.86448e+06	5.6951e+06	777295	1.56372e+06	169547	143397	181477	2.60723e+06	3.3208e+06	565044	4.1124e+06	194497
	459.2613@11.44737	384671	451350	1.24875e+06	570101	588685	491828	258037	724985	183341	730511	689485	532299	332102	749454	1.0295e+06	502003	834567	511154	1.76118e+06	430057	385818	203950	625957	316839	924230	694736	792454	359461	406661	355909	431437	329711	415417	288917	605522	521008	407696	333534	310409	288254	324382	769781	507872	379028	598533	877641	533933	705522
	140.0581@1.0676864	359190	561671	272896	236833	171911	488932	556548	179765	428620	267576	312703	408369	424033	243050	354836	354054	379007	981041	2.81027e+06	484665	412429	472834	300216	209101	211670	272387	397457	285058	654156	517699	660575	546563	209255	553783	586682	305005	637632	542184	1.07865e+06	726437	346834	428925	452443	209337	340530	1.03582e+06	821366	499676
	225.944@13.022129	823539	670851	912365	831238	763622	645524	663870	651095	668034	712151	684542	542733	650402	889963	913821	734464	829886	900979	2.13091e+06	661675	458020	541063	677720	659431	1.13181e+06	756677	697996	700146	836005	651673	552126	647200	690241	597486	683319	731726	526290	649335	751596	655678	789055	1.00494e+06	734870	466967	670635	1.12972e+06	940120	775342
	446.0831@9.448943	260991	306986	15703.1	276988	111040	300101	565456	143779	867386	116638	83533.6	303192	477671	146053	N/A	474201	321085	N/A	N/A	1.64318e+06	53959.6	3.49385e+06	2.2381e+06	728279	1.01123e+06	2.29055e+06	17875.2	3.09825e+06	1.54739e+06	4.13713e+06	N/A	3.76063e+06	441595	7.48453e+06	1.71779e+06	2.21862e+06	4.40871e+06	2.65447e+06	N/A	N/A	N/A	N/A	N/A	284019	2.19589e+06	N/A	2.31105e+06	N/A
	334.2717@12.336038	227942	N/A	N/A	209402	122751	130813	N/A	244365	202470	186456	205064	357393	71161.3	107692	482081	N/A	142054	136786	625304	126537	367076	251265	115085	N/A	201519	150590	174462	77030.7	116119	150563	194144	N/A	104133	127886	183251	78574.6	196801	122005	263265	97332.3	151272	N/A	100983	238381	170870	367531	176006	226327
	125.0142@0.9574941	708202	663059	564861	667259	403034	507594	675735	518073	670762	519470	330177	679145	710508	343807	442009	625608	307404	943490	3.38595e+06	624461	134489	304888	302108	445469	317745	215781	270739	203785	343477	387440	233983	346571	71429.8	272880	121717	275744	13002.8	135875	459034	309831	127981	248710	385925	134578	269545	756268	674040	185422
	296.1367@1.1152327	942123	1.72286e+06	608841	N/A	972017	1.48644e+06	1.36742e+06	561371	1.07409e+06	1.27411e+06	1.66864e+06	728564	N/A	1.28826e+06	1.16571e+06	1.1389e+06	1.51582e+06	1.16856e+06	182636	1.6902e+06	910743	1.95061e+06	1.5098e+06	1.07349e+06	859142	1.17626e+06	685531	992816	1.24649e+06	N/A	606042	1.18865e+06	1.18781e+06	1.24239e+06	935824	1.32621e+06	864456	1.11799e+06	711338	1.06214e+06	1.37956e+06	888864	1.61675e+06	978707	1.04999e+06	547499	396048	1.22418e+06
	435.1514@9.611326	36695.8	43732.8	23089.6	24154.3	N/A	29670.8	14071.6	52616.7	21816.8	15030.4	18496.5	17341.1	35346.3	N/A	N/A	202359	N/A	50669.4	N/A	5.20943e+06	7.13991e+06	6.12977e+06	1.30784e+06	2.72001e+06	N/A	613033	1.90048e+06	6.08495e+06	760775	1.66785e+06	4.62684e+06	1.30087e+06	798015	1.86979e+06	1.10019e+06	1.427e+06	2.8923e+06	2.81838e+06	36627.2	53087.1	N/A	N/A	51671.6	27157.2	5.05766e+06	23722.6	2.06193e+06	N/A
	293.9315@13.019576	1.05715e+06	829155	N/A	1.06161e+06	999750	869113	825920	N/A	799499	883016	846448	773089	779841	1.0964e+06	1.27173e+06	965457	1.08013e+06	1.15918e+06	2.83812e+06	844403	N/A	714395	764242	875001	1.36754e+06	978878	934234	903218	1.1003e+06	776984	792438	786554	876884	733506	920785	817482	798495	812656	962175	840549	1.03657e+06	1.19094e+06	927842	N/A	873916	1.53273e+06	1.18581e+06	979740
	188.1034@9.789794	375265	425203	714785	536274	377563	503986	444556	10457	476338	481014	936289	641404	585818	670058	1.23649e+06	642216	659890	1.26965e+06	478207	194921	612052	484231	1.0206e+06	176015	606966	598844	1.43482e+06	238114	327422	246451	335760	233130	275874	170876	394561	443633	447267	184860	407803	488535	819271	502554	434561	19657.6	353904	295541	107365	522484
	193.0721@8.923	8.22587e+06	2.27271e+06	2.79298e+06	6.57827e+06	2.26904e+06	2.15855e+06	5.88949e+06	2.05137e+06	4.02031e+06	3.95816e+06	919154	8.0097e+06	2.25671e+06	673958	236547	260922	1.85837e+06	253878	5.40167e+06	4.1851e+06	4.26626e+06	1.14995e+07	5.50247e+06	1.73677e+07	4.6742e+06	5.14543e+06	1.09054e+07	7.76553e+06	1.32822e+07	7.81706e+06	5.01963e+06	1.32523e+07	4.51448e+06	1.18377e+07	6.88075e+06	2.38762e+06	7.3154e+06	1.30074e+07	3.44814e+06	4.22611e+06	230454	N/A	278914	1.33576e+06	1.41481e+07	5.31839e+06	1.87221e+07	167259
	149.0511@1.1449805	449235	558784	115110	370733	419763	N/A	493866	351209	449274	276873	629967	N/A	684882	N/A	1.10632e+06	729941	485421	N/A	N/A	535197	434686	464702	491465	586504	397239	422950	641609	501733	728506	521733	446436	265340	411294	476860	479558	488099	538846	510940	260873	529741	667174	N/A	498538	529456	546000	825717	688957	N/A
	560.1068@10.063021	1.9807e+06	2.55905e+06	1.29339e+06	1.96897e+06	1.16348e+06	2.34641e+06	2.49066e+06	959854	3348.64	1.2968e+06	2.06813e+06	1.59967e+06	1.79723e+06	1.48121e+06	1.30853e+06	1.35602e+06	1.87933e+06	1.30801e+06	291772	628028	N/A	72919.6	55900.8	N/A	N/A	6717.9	12788.8	N/A	431346	62611.3	N/A	176861	21347.7	185953	6452.96	65469	8330.96	28793.7	1.23814e+06	1.72147e+06	799947	667264	2.13296e+06	1.20805e+06	4958.14	1.1514e+06	127378	1.36482e+06
	159.1251@1.1015908	1.08544e+06	1.53154e+06	956853	939612	918904	1.30609e+06	1.29901e+06	852852	1.05739e+06	932495	1.66038e+06	1.38778e+06	1.48846e+06	1.02831e+06	2.46197e+06	1.688e+06	1.6446e+06	2.39961e+06	1.71509e+06	1.40573e+06	2.64432e+06	3.50141e+06	1.18155e+06	1.13891e+06	1.08911e+06	1.12252e+06	1.2363e+06	2.42651e+06	1.57155e+06	2.67818e+06	2.50037e+06	1.37876e+06	973475	2.50389e+06	1.28383e+06	1.2488e+06	2.15703e+06	2.7241e+06	2.87574e+06	2.90744e+06	1.30064e+06	1.47304e+06	1.20832e+06	1.81758e+06	2.29901e+06	1.39541e+06	1.4505e+06	1.31812e+06
	189.0393@7.4330993	1.05116e+06	28076.5	534583	N/A	850947	N/A	1.76553e+06	595861	2.28761e+06	1.3985e+06	1.92238e+06	2.11933e+06	N/A	1.16134e+06	1.46215e+06	1.69236e+06	1.22856e+06	1.03571e+06	2.19743e+06	2.01179e+06	2.39047e+06	5.33891e+06	2.13831e+06	2.61245e+06	530227	N/A	N/A	N/A	1.41933e+06	2.42078e+06	2.09584e+06	N/A	1.55686e+06	3.2104e+06	1.78636e+06	728933	3.54627e+06	2.88738e+06	2.22741e+06	3.26595e+06	1.93349e+06	N/A	1.63045e+06	2.17358e+06	N/A	1.73458e+06	2.02765e+06	N/A
	220.1781@0.9655876	364109	496414	182292	138062	214572	372318	556791	389032	276232	537896	867569	478720	854617	329149	573491	2.10772e+06	218676	144458	N/A	65289.1	74790.9	135208	415813	185086	761879	590740	73010	117824	74686.1	130138	95256.7	95138	575755	146407	166053	146286	121142	139855	99579.6	138843	2.68449e+06	1.15948e+06	1.07476e+06	671857	267977	57258	73950	474831
	137.0473@1.0501673	2.31723e+06	1.93425e+06	3.14973e+06	2.56053e+06	2.21986e+06	2.06375e+06	1.63978e+06	2.7167e+06	1.98809e+06	1.83015e+06	1.58347e+06	2.39156e+06	1.87255e+06	2.29621e+06	3.45208e+06	2.26421e+06	2.10024e+06	2.886e+06	2.46452e+06	1.30168e+06	4.4924e+06	2.75488e+06	2.47955e+06	1.70211e+06	2.55143e+06	2.21629e+06	3.92785e+06	3.375e+06	5.25892e+06	2.99151e+06	4.76848e+06	1.92183e+06	2.36445e+06	2.69621e+06	2.05679e+06	271422	3.55042e+06	2.90164e+06	1.8477e+06	2.68499e+06	1.87301e+06	2.10616e+06	1.94651e+06	2.82528e+06	3.79768e+06	2.6105e+06	N/A	2.00814e+06
	169.0348@13.166513	4.07557e+06	3.11751e+06	N/A	3.93774e+06	3.65442e+06	3.69382e+06	2.71634e+06	N/A	3.66415e+06	3.8388e+06	3.32581e+06	N/A	3.35728e+06	4.00579e+06	3504514	3.68237e+06	4.1585e+06	4.31354e+06	1.10884e+07	2.99398e+06	3.6738e+06	2.99727e+06	3.41694e+06	3.35444e+06	5.8578e+06	3.95194e+06	2.9578e+06	3.29623e+06	4.4105e+06	2.61372e+06	N/A	3.34466e+06	3.77005e+06	3.3701e+06	3.49849e+06	3.48031e+06	N/A	3.49306e+06	3.51978e+06	3.22722e+06	4.24396e+06	4.52292e+06	3.55906e+06	3.75325e+06	3.39965e+06	5.57376e+06	5.23198e+06	3.65942e+06
	284.0673@10.121399	3.00386e+06	4.63272e+06	3.04423e+06	2.72175e+06	1.92619e+06	3.33219e+06	27296.6	2.44912e+06	3.8314e+06	2.22063e+06	3.23256e+06	3.85547e+06	1.55073e+06	2.29671e+06	3.00311e+06	1.78102e+06	2.74841e+06	1.82601e+06	476731	812784	N/A	214010	165831	N/A	32462.4	N/A	65132.9	N/A	846980	115083	N/A	341505	53876.9	448015	28665.9	241920	N/A	183903	1.66025e+06	2.36677e+06	1.11936e+06	1.04078e+06	3.79337e+06	15273.4	N/A	894784	202313	2.21994e+06
	117.0785@1.0549794	3.57351e+06	5.28287e+06	3.25569e+06	2.34849e+06	3.74925e+06	3.31652e+06	5.27202e+06	4.30176e+06	3.10496e+06	6.00295e+06	5.85788e+06	3.01669e+06	3.61803e+06	4.57092e+06	N/A	7.58546e+06	4.82755e+06	1.03925e+07	1.1003e+07	1.84699e+06	N/A	2.84295e+06	3.21012e+06	2.68153e+06	6.54474e+06	4.48177e+06	2.4186e+06	4.50705e+06	3.83301e+06	3.58108e+06	2.1534e+06	1.48452e+06	3.88729e+06	1.93715e+06	547355	2.76969e+06	1.81357e+06	2.85489e+06	1.04985e+06	2.61844e+06	7.54066e+06	1.11722e+07	4.83956e+06	2.54181e+06	4.77554e+06	2.989e+06	3.80148e+06	7.93533e+06
	113.0584@1.0546925	7.59831e+06	6.26439e+06	1.00965e+07	1.03314e+07	6.44204e+06	7.55732e+06	6.39531e+06	8.07143e+06	8.45475e+06	9.29102e+06	5.80779e+06	1.02222e+07	7.88508e+06	7.60181e+06	8.65304e+06	4.53442e+06	6.43195e+06	6.42437e+06	2.8504e+07	8.0195e+06	1.7124e+07	9.31713e+06	6.5837e+06	8.30688e+06	6.87652e+06	6.68344e+06	1.41564e+07	9.46016e+06	1.80258e+07	9.57988e+06	2.2019e+07	450596	9.31365e+06	N/A	8.39737e+06	7.63404e+06	1.68321e+07	1.34381e+07	1.66568e+07	1.21506e+07	5.55807e+06	7.53592e+06	6.64032e+06	9.04857e+06	1.46888e+07	1.70644e+07	2.23907e+07	6.53383e+06
[truncated: 89 more columns]
