# Supplementary material for: LC-QTOF-MS and 1H NMR Metabolomics Verifies Potential Use of Greater Omentum for Klebsiella pneumoniae Biofilm Eradication in Rats
Source: Pathogens. 2020 May 21;9(5):399. doi: 10.3390/pathogens9050399 (PMC7281169; doi:10.3390/pathogens9050399)
Supplement: Supplementary file 1 [file pathogens-09-00399-s001.zip › Supplementary data PROOF/Table S6.xlsx]

## Sheet: ESI(-)
			Table S6. LC-QTOF-MS ESI(-) quantified and normalized signals used for statistical analysis.
			LEGEND:
			group ID	C - control
				IO - infected omentum
				IP - infected peritoneum
				SO - strile omentum
				SP - sterile peritoneum
			sample ID	ID of urine sample
			Molecular Feature	written in format: accurate mass@retention time
			N/A	Feature signal not found
	group ID	C	C	C	C	C	C	C	C	C	C	C	C	C	C	C	C	C	C	C	C	IO	IO	IO	IO	IO	IO	IO	IO	IO	IO	IO	IO	IO	IO	IO	IO	IO	IO	IO	IO	IO	IO	IO	IO	IO	IO	IO	IO
	day of experiment	0	0	0	0	0	2	2	2	2	2	5	5	5	5	9	9	9	14	14	30	0	0	0	0	0	0	0	0	0	0	2	2	2	2	2	2	2	2	2	2	5	5	5	5	5	5	5	9
	implant	none	none	none	none	none	none	none	none	none	none	none	none	none	none	none	none	none	none	none	none	colonized	colonized	colonized	colonized	colonized	colonized	colonized	colonized	colonized	colonized	colonized	colonized	colonized	colonized	colonized	colonized	colonized	colonized	colonized	colonized	colonized	colonized	colonized	colonized	colonized	colonized	colonized	colonized
	//sample ID (→ ) Molecular Feature ID (↓)	36-0-i	37-0-i	38-0-i	39-0-i	40-0-i	36-2-i	37-2-i	38-2-i	39-2-i	40-2-i	37-5-i	38-5-i	39-5-i	40-5-i	38-9-i	39-9-i	40-9-i	39-14-i	40-14-i	40-30-i	1-0-i	2-0-i	21-0-i	22-0-i	23-0-i	24-0-i	25-0-i	3-0-i	4-0-i	5-0-i	1-2-i	21-2-i	22-2-i	2-2-i	23-2-i	24-2-i	25-2-i	3-2-i	4-2-i	5-2-i	22-5-i	23-5-i	24-5-i	25-5-i	3-5-i	4-5-i	5-5-i	23-9-i
	666.2201@11.191963	8943.55	13670.1	12333.1	4175.06	11085.2	3036.99	8408.17	14319.4	1804.39	N/A	N/A	N/A	18717	N/A	N/A	14701.8	N/A	N/A	N/A	N/A	4671.47	2756.4	12665.1	5236.31	18651.6	13975.7	N/A	3720.75	3284.51	3621.86	9956.94	6162.89	10688.8	5701.23	5240.22	5143.73	7758.07	1705.59	2007.18	N/A	17269.3	N/A	N/A	20795.3	6835.5	N/A	N/A	N/A
	332.0192@9.197807	N/A	8538.12	N/A	8359.72	N/A	13214	6700.75	N/A	20879	N/A	10205.7	N/A	14892.1	N/A	N/A	10800.9	N/A	N/A	N/A	24563.1	74619.8	86198.2	14976.1	9260.6	N/A	8486.16	17352	59889.8	17049.4	30677.8	34820.4	32747.6	N/A	50410.8	9011.78	17315.4	66704.3	95122.5	N/A	39295.4	N/A	N/A	N/A	23830.2	27393.5	N/A	9196.3	N/A
	327.1132@10.2511835	25217	30758.6	22395.8	28580.4	17851.4	36375.9	27281.8	11547.5	50848.5	12921.9	9466.35	32812.4	23687.6	14439.2	30921.9	23825.9	N/A	25036.3	264753	17027.1	21651.2	30900.9	20585.9	34353.1	20479.3	21989	N/A	N/A	10175.2	20761.7	19647.1	51634.3	16107.7	24815.2	24103.5	18616.8	24071.7	34293.1	N/A	22573.7	22668.5	30676.4	26721.2	41537.7	27181.6	32446	27640	23899.8
	249.1026@8.8073635	108512	5365.64	149741	N/A	13872.3	28132.8	125388	159156	146811	144941	148069	184357	189346	150655	136065	50743.8	130607	N/A	298884	129090	106628	120040	113744	163730	67326.8	6427.24	104654	101532	63871.3	88524.5	171227	217495	169319	N/A	26677.2	179636	260076	117349	79874.3	89674.8	92757.9	76249.8	122346	204743	15468.9	29875.9	N/A	N/A
	693.2431@10.945997	6354.86	N/A	N/A	6259	N/A	5398.25	5398.48	N/A	6052.98	N/A	3960.42	N/A	5955.02	N/A	N/A	N/A	N/A	N/A	37949.4	3636.49	5980.75	6247.85	3548.59	5730.23	N/A	N/A	N/A	7177.23	N/A	6441.58	6309.36	4733.36	N/A	N/A	5984.92	N/A	3551.01	5216.32	7814.98	7709.58	N/A	N/A	6514.74	1820.73	6184.7	14326.3	13605.9	N/A
	554.2063@11.090341	6718.28	15133.4	8458.7	N/A	N/A	5628.25	15575.5	8137.98	12109.2	6855.38	15325	7382.34	15294.5	N/A	12659.6	N/A	N/A	14336	N/A	8827	N/A	12519	12282.8	10956.5	9453.47	6360.26	10110.7	13932.2	9416.09	10632.3	17280.1	12597.5	6550.35	17777.5	8912.41	8958.86	10068.7	20528	19904.8	17051.3	N/A	9264.64	8147.62	12981.7	15180.3	N/A	5759.39	8616.35
	780.513@10.854532	N/A	42040.4	20387.4	N/A	N/A	1681.34	43026.5	N/A	N/A	N/A	42747.8	16361.7	1457.92	N/A	13884.1	N/A	N/A	N/A	N/A	16908	71334.5	3142.16	48761.7	N/A	5249.28	5139.92	8659.37	N/A	N/A	N/A	64416.1	45577	N/A	N/A	10353.8	20928.3	8877.54	4036.67	N/A	N/A	N/A	7995.25	27603.9	24819.1	N/A	N/A	N/A	12617.8
	618.1607@11.213898	N/A	7536.93	N/A	N/A	N/A	N/A	4429.46	N/A	N/A	N/A	2561	4931.65	4049.22	N/A	N/A	N/A	N/A	N/A	N/A	5475	6029.21	6084.51	7472.66	4497.25	10856.5	8137.87	N/A	3285.74	N/A	4941.29	11327.9	11645.6	N/A	4399.68	7523.46	N/A	16650.5	5564.72	13652.8	5679.42	N/A	N/A	N/A	13923	7661.03	N/A	N/A	N/A
	882.5366@9.270999	N/A	10445.1	N/A	N/A	N/A	4246.58	4625.89	N/A	7326.91	N/A	12185.9	15261.4	N/A	N/A	N/A	6303.44	N/A	N/A	N/A	4367.6	26104.6	24175.4	20011.2	N/A	N/A	5016.68	41177.4	7583.18	N/A	15514.8	36463.7	49651.8	N/A	45976.9	58970.2	19028.9	88889.8	69098.1	15330.5	12949.3	N/A	N/A	N/A	10499.7	40115.7	N/A	22693	3467.84
	1500.684@9.336273	8803.77	9285.51	N/A	N/A	4929.21	7704.11	16219.1	15023.2	9647.06	11899.7	9171.5	9880.22	17799.7	6329.16	N/A	7858.78	N/A	N/A	N/A	N/A	N/A	N/A	10598.7	5304.66	N/A	12696.4	N/A	N/A	N/A	N/A	8345.32	N/A	7567.74	6166.07	4280.4	5523.18	3430.04	5858.89	N/A	N/A	5888.3	N/A	N/A	28263.7	4640.85	N/A	N/A	N/A
	268.9345@13.239522	11281.8	8281.7	16446.6	10739.8	N/A	8960.71	8695.8	N/A	6967.01	11102.2	9885.02	6690.67	7566.93	14815	13034.3	5842.64	13544.2	9736.87	221415	10041.1	8041.17	7394.89	9060.08	N/A	28105.1	13182.7	11910.9	9644.71	N/A	9260.4	N/A	6932.17	9178.09	8781.09	10574.3	10025.4	6727.94	N/A	10418.9	7575.16	12687.2	15662.8	11733.6	N/A	7903.29	N/A	10540.4	N/A
	554.2058@10.805075	9391.96	14002.7	15108.4	4910.08	N/A	6011.02	14172.3	13324.9	6552.43	6846.74	N/A	10116.1	9852.73	N/A	28506.4	N/A	10473.1	8689.26	N/A	12462.7	23957.2	8415.79	18104.8	4684.06	10551	N/A	7844.1	11577.3	10172.2	10851.1	26556.2	14303.1	N/A	9785.46	12747.3	19382.2	8799.37	12023.1	8921.55	11676.2	3864.3	14118.4	9778.53	19658.1	10026.2	N/A	N/A	15481.4
	550.1737@11.153329	9092.27	9684.59	9358.48	4384.9	10797.5	3777.35	N/A	13278.1	5255.66	6310.76	N/A	N/A	N/A	N/A	N/A	9687.75	6390.7	4856.67	55915.7	7469.82	10401.6	6511.82	12557.4	4957.45	19279.2	18404.3	6227.81	8163.49	8178.95	4892.46	15834.5	15432.3	12796.5	4011.12	10944.5	7554.15	25211.6	5238.61	13825.4	6272.6	11467.8	6279.81	8201	N/A	16109.6	N/A	8113.05	N/A
	320.1636@10.648531	22426	22801.6	N/A	N/A	N/A	27716.5	23652.1	38053.7	30812.5	34898.3	39704.9	N/A	N/A	24093.7	59812.6	7575.29	62988.4	60582.1	190347	42399	47835.1	8445.68	46071.8	23895.1	27031.4	N/A	N/A	42938.9	N/A	N/A	38758	19314.2	20747.6	29686.9	16302.7	12186.9	N/A	36955.5	2350.06	24498.1	35874.1	33929.8	43116.3	71316.6	N/A	3757.29	N/A	51180.7
	318.1071@10.977639	N/A	7460.79	13709.3	12633.1	11172.1	8853.26	6139.5	12477.4	8665.3	14027.4	7938.66	6732.51	9013.25	20046	13077.3	10168.3	14802.8	13230.2	184097	4691.8	11786.9	7868.88	9485.15	10457.1	17162.8	13588.6	6571.96	10500.2	19774.7	11128.8	14141.7	8422.27	13476.8	N/A	9316.43	14643	11208.6	7690.77	N/A	9395.45	10994.5	11763.5	11942.2	12145.6	9335.72	19966	14711.8	9607.16
	746.0133@11.063814	14702.4	N/A	27464.2	15326.2	N/A	10506.1	14690.6	N/A	10421.5	N/A	13659.3	14573.3	10605.3	21495.1	22420.5	13627	17946.9	12821.5	192133	N/A	11615.6	8666.63	7296.47	12760.9	12185.5	8161.98	11934.7	11916	20351.9	9632.98	7273.71	12113.8	12591	9698.84	N/A	16673.9	14890.8	9674.94	N/A	9931.39	13729.6	N/A	14968.8	11863	12024.2	20931	15311.6	N/A
	485.9564@11.373615	N/A	N/A	32320	24095.9	6892.68	20114.8	23396.9	38016.5	16084.4	25491.6	N/A	11063.3	N/A	N/A	N/A	N/A	N/A	N/A	N/A	N/A	22703.1	25593.7	N/A	29868.7	43533.2	N/A	N/A	20360.1	35299.8	23733.4	19380.4	17199.3	N/A	18699.2	25970.7	24905.4	23532.9	11961.4	10920.9	17833.5	N/A	N/A	N/A	25950.3	12657.2	N/A	14072.4	N/A
	574.8979@13.1212	29771.6	20279.4	29280.9	31405.3	39302.5	N/A	19267.4	22563.9	17867.6	19624.9	17748	14257.3	N/A	33651.3	32958	26217.5	24269.6	20949.8	286599	14493.9	N/A	N/A	19576.7	19829.8	46002.8	23801.4	22874.9	16155.3	29386.2	20019.3	15321.5	15690.2	16640	N/A	21278.6	19986.7	16799.4	17688.1	22011.1	17087.7	N/A	36601.3	19046	16298.3	15680.8	43632.4	11666.2	27284.3
	546.0156@0.98240405	9352.82	12899.1	26551.1	N/A	23182.2	N/A	14502.1	30876.2	N/A	17055.3	N/A	10466.9	5190.88	N/A	N/A	N/A	N/A	N/A	N/A	7951.16	8612.67	N/A	32575.4	N/A	94174.4	66308.6	30662	N/A	N/A	N/A	26583.2	14938.2	N/A	N/A	24291.3	21022.9	14128.7	N/A	N/A	N/A	N/A	N/A	N/A	13404.7	N/A	N/A	N/A	N/A
	447.9068@0.8707638	21500.1	19390.2	34681.4	17043.2	20412.4	14700.6	18298.4	21561.4	20334.7	24364.5	21850	19410.6	9615.13	21994.2	12838.2	18003	25216.6	17212.6	N/A	20489.1	12198.8	11533.9	8019.19	N/A	N/A	26757.8	N/A	14096.5	9722.74	8877.86	5402.82	N/A	N/A	6370.28	5289.36	N/A	N/A	N/A	N/A	N/A	13125.6	33678.8	21439	14161.4	8152.29	19757.1	21032.7	27033.1
	374.1923@9.642889	178570	121232	39945.3	75898.1	215063	114180	139519	183222	163370	23875	218741	143893	284202	N/A	N/A	50431.9	N/A	4809.62	N/A	141535	155776	225059	153468	175366	124456	127599	89554.5	231410	137464	189369	224852	204618	230995	261734	157917	95721.7	152528	265383	23638.7	64399.7	33828.7	N/A	43274.4	146437	327506	N/A	63505	N/A
	430.157@11.448989	17267.6	3663.45	22357.9	28171.5	27268.8	14371.5	3876.98	22817.3	10375.8	16190.8	8055.35	10979.6	N/A	17357.9	46639.6	14955.8	17085.2	16096.9	206343	3051.78	10605.4	8749.76	14683.6	13507.2	30309.8	N/A	N/A	N/A	26083.7	12091	17226.9	9176.84	N/A	11970.6	5082.98	30262.3	23752.5	7089.06	16390.3	N/A	14502.7	24961	14427.1	10646.2	11152.2	N/A	97667.1	19246.7
	385.869@0.89239275	21776.3	43718.1	55756.1	29148.7	12925.4	35363.5	43472	47347.5	33224.1	38593.9	60712.2	39039.3	37854.5	51608.2	51220.3	40217.7	61156.2	40523.9	N/A	42129.4	34664.6	32329.4	30781.8	38115	N/A	N/A	N/A	33267.9	N/A	30876.7	25235.6	N/A	N/A	N/A	32264.6	N/A	N/A	67824.1	N/A	32766.1	70879.3	87245.9	63292.1	52529.2	31688.3	N/A	28825.3	71825.6
	400.0604@7.462729	N/A	6057.03	N/A	N/A	N/A	11016.4	N/A	N/A	13885.9	N/A	4155.5	N/A	N/A	N/A	N/A	17045.2	N/A	12836.4	N/A	66998.5	113820	80966.1	223667	186405	N/A	282157	N/A	132244	105053	102100	161804	248637	295652	110612	158907	266616	195233	132326	18493.2	24550.1	N/A	N/A	N/A	8663.92	99506.4	N/A	84999.9	N/A
	1374.7719@13.032644	44351	32664.7	61542	48212.3	43450.7	32648	N/A	51280.1	30936.5	40037.6	32676.6	28524.4	29156.7	58018.1	49216.1	40321.7	36936	N/A	475730	29182.9	28068.9	N/A	26845.8	30252.3	87753.6	44440.1	34218.6	33939.9	43908.7	30974.4	33836.4	26694.6	34856.4	25458.1	33603.4	40204	23076.9	29267.7	31581.7	32765.3	31030.5	52772.5	31609	22511.9	28105.9	66641.5	54990.7	38508.5
	434.1196@9.835565	N/A	N/A	N/A	N/A	N/A	N/A	N/A	N/A	N/A	N/A	N/A	N/A	N/A	N/A	N/A	15626.7	N/A	N/A	N/A	74610.6	20969.4	167248	137654	248543	174340	7237.68	63204.9	79232.8	45841.8	91286.4	77179.3	198703	16248.4	119503	143068	101624	3156.46	88108.5	N/A	N/A	N/A	N/A	N/A	N/A	147996	N/A	101729	N/A
	262.1396@8.780564	38081.1	3152.35	N/A	66867	41942.6	7683.97	70358.3	73306.4	85035.5	102397	51423.1	11912.5	9813.82	65692.1	76722.8	7938.68	77150.9	16155.1	509107	135115	144776	115751	142383	72223.9	N/A	63135.1	91056.8	133270	65228.7	90288.9	N/A	170980	67514.6	54375	76574.5	N/A	80501.8	145966	97783	111988	61429.9	N/A	129149	10593.3	126493	9797.82	106414	67618.2
	331.0843@0.9478553	37806	127972	188916	N/A	21628.1	40304.3	143090	280753	34844	143958	147730	78460.4	169899	254918	278788	249428	84608.5	N/A	N/A	13210.3	N/A	N/A	116142	37883.5	106393	221271	N/A	N/A	N/A	N/A	39129.2	49221.8	86111.3	N/A	109451	80996.2	45132.1	N/A	4340.54	N/A	302125	470114	311612	176450	N/A	N/A	N/A	122987
	270.0169@9.746706	N/A	N/A	N/A	58430.5	139746	N/A	N/A	65757.7	N/A	66127.9	N/A	N/A	N/A	126061	99825.8	N/A	N/A	N/A	N/A	73568.5	24506.2	23697.1	N/A	38569.7	95615.6	51689.9	37197.2	44907.8	82610.3	41000.8	42224.7	35907.8	59396.1	29447	43220.1	39986.5	N/A	30523.1	N/A	N/A	57558.8	N/A	N/A	N/A	45515.4	N/A	81599.8	N/A
	541.0628@1.0136628	73911.2	N/A	N/A	40502.4	37944.5	N/A	23235.6	110475	27593.8	11592.8	N/A	N/A	N/A	N/A	N/A	3199.33	N/A	N/A	N/A	N/A	26484.7	13913.3	59147.5	N/A	N/A	N/A	35764.8	N/A	N/A	35548.5	N/A	N/A	N/A	N/A	N/A	N/A	N/A	N/A	6052.72	N/A	N/A	N/A	N/A	N/A	16233.7	N/A	25303.3	N/A
	388.2081@9.958686	N/A	N/A	N/A	N/A	N/A	N/A	N/A	N/A	N/A	N/A	N/A	N/A	N/A	N/A	N/A	10482.4	N/A	N/A	N/A	108162	676674	621636	N/A	61425.9	115358	106346	N/A	842292	225045	381180	343311	154117	36220.1	349701	185442	235593	195206	825322	N/A	N/A	9219.55	26190.4	6686.73	N/A	882948	N/A	486230	N/A
	286.0678@7.488942	N/A	N/A	N/A	N/A	N/A	N/A	N/A	N/A	N/A	N/A	N/A	N/A	N/A	N/A	N/A	N/A	N/A	6888.75	N/A	375320	765924	569474	1.32767e+06	987215	N/A	1.3686e+06	298662	648848	432077	461655	1.01122e+06	1.66255e+06	1.56021e+06	643444	N/A	1.4358e+06	1.41664e+06	911722	N/A	N/A	N/A	N/A	N/A	N/A	492533	N/A	366853	N/A
	296.0708@0.9529121	160410	53836.7	89486.5	N/A	135345	65258.3	92541.6	204362	101002	114285	N/A	N/A	N/A	30022.1	N/A	N/A	N/A	62608	139235	64461.1	295773	364297	161751	169343	493344	268651	N/A	339783	N/A	291456	143809	206886	251801	409004	280519	141461	206920	232063	94994.4	174678	188974	16511.7	N/A	123136	N/A	43503.2	N/A	21342.9
	293.0501@8.189115	N/A	N/A	N/A	N/A	N/A	N/A	43378.2	N/A	N/A	29192.7	N/A	N/A	N/A	N/A	N/A	N/A	N/A	4204.08	N/A	180110	157005	308884	362016	241177	N/A	28954.7	N/A	295095	328209	275540	371190	367223	263240	294851	391038	377512	374567	274188	N/A	N/A	N/A	N/A	N/A	N/A	289460	N/A	337942	N/A
	135.0683@8.187825	N/A	N/A	N/A	27116.3	N/A	N/A	N/A	N/A	N/A	N/A	N/A	N/A	N/A	N/A	N/A	N/A	N/A	N/A	N/A	333714	824883	677872	822906	519684	963679	N/A	628580	656708	658035	596901	860903	725998	531636	684331	728715	708264	852249	668033	N/A	N/A	N/A	N/A	N/A	N/A	687007	N/A	638648	N/A
	680.2352@10.899964	53252	123203	37925.6	50973.7	N/A	53182.5	96237	5596.98	44790.6	9526.65	84714.3	20567.8	40675.9	N/A	12272.1	29551.4	21427.2	41499.7	152521	38264.7	45544.1	35224.4	78296.6	26395.7	N/A	N/A	19250.7	45232.1	78948.4	57152.2	28258.3	N/A	N/A	21199	22569.3	31171.2	N/A	39461.2	65200.6	47393.5	N/A	11643.5	85515	N/A	36162	108849	72087.3	27196.4
	610.1536@7.7762775	37823.9	52444.3	7378.59	41736.2	67124.6	60297.4	58255.6	46012.5	50603.6	64339.5	42953.5	37931.9	16752.4	52013.4	28817.3	N/A	70031.9	45457.3	N/A	60892.5	42759.2	2700.99	49512.7	9640.61	N/A	15075.5	17820.7	N/A	12154.9	33716.3	80330.7	22587.7	43477.5	N/A	N/A	33555.5	41090.7	48286.3	N/A	34076.5	26785.3	19235.9	17966.7	31529	49719	N/A	N/A	N/A
	274.0138@8.310973	5.88345e+06	7.08252e+06	4.89296e+06	4.13088e+06	6.19977e+06	1.01569e+07	8.73441e+06	7.96467e+06	7.96781e+06	9.02681e+06	8.74512e+06	1.34419e+07	1.00175e+07	8.96542e+06	5.83799e+06	1.69159e+06	794218	3.76466e+06	N/A	1.14132e+07	1.92173e+07	4163.05	1.20596e+07	1.09356e+07	9.50398e+06	8.04651e+06	1.06876e+07	1.49847e+07	6.86583e+06	1.18468e+07	1.95856e+07	1.4278e+07	9.43008e+06	1.50973e+07	1.15746e+07	1.2612e+07	2.68001e+07	1.58971e+07	N/A	1.03199e+07	1.09294e+07	6.03171e+06	9.45411e+06	1.51875e+07	1.26615e+07	3.46864e+06	4.21798e+06	339146
	569.2311@10.80253	N/A	5818.11	4468.53	N/A	N/A	N/A	6628.84	4731.69	N/A	N/A	8239.74	N/A	N/A	N/A	13523.8	N/A	3351.75	N/A	N/A	3935.88	11811.9	4403.68	7810.5	2934.37	N/A	N/A	6204.08	4453.64	N/A	5229.77	13059.9	7732.6	1816.92	4980.53	5099.36	7294.3	4091.67	6220.66	N/A	5327.33	N/A	N/A	N/A	9399.45	4856.09	N/A	N/A	N/A
	592.1192@9.874915	9920.88	7720.72	N/A	N/A	N/A	5803.69	N/A	7581.03	6322.29	9382.93	8784.9	5309.98	9312.12	14273.3	34475.8	23809.5	17546.3	11357.8	N/A	N/A	6084.35	N/A	5311.34	N/A	16604.4	14216.8	7101.23	10586.5	12311.3	10521.9	6470.7	5549.37	10256.1	6332.14	N/A	5248.11	3799.47	7212.37	N/A	N/A	28968.2	N/A	16708.4	10230.3	N/A	N/A	9642.93	15840.2
	690.1808@11.045726	3512.34	6059.65	N/A	N/A	N/A	3073.92	6268.42	N/A	N/A	N/A	12163.6	4342.35	6095.76	N/A	10148.4	2353.26	N/A	6423.14	N/A	5130.96	4929.64	5595.21	7181.01	5102.35	N/A	N/A	3679.96	5873.1	5127.44	5069.71	6962.21	6142.99	N/A	6587.2	N/A	6111.38	5082.71	7415.17	7395.29	5239.74	N/A	N/A	7591.14	N/A	6702.14	N/A	N/A	4559.35
	1068.5468@10.7906685	12498.4	15508.8	11995.2	6033.58	11235.4	6900.8	8103.87	7673.05	9985.74	16342	11011.9	9409.31	19079.6	12517.4	36961.5	32221	14270	8084.96	95543.2	N/A	3878.54	4784.33	15650.1	5917.96	8904.68	18230.2	N/A	3548.2	N/A	4904.21	8679.21	4201.18	N/A	5996.82	6333.25	N/A	8844.04	2657.19	N/A	4702.93	39128.7	45835.6	29621.3	12798.1	N/A	N/A	4057.94	10170.9
	537.8893@11.225837	161655	181969	45085.9	164411	237429	173592	189148	231360	170860	183455	217656	200810	162126	202527	201120	239370	292146	223994	1.53908e+06	222438	190692	181545	201920	206674	317992	10545.1	209649	176610	180328	171342	213539	182937	178617	178295	173540	185930	229048	166851	197700	9455.29	256749	218978	223243	229433	143910	212215	149862	222658
	528.1824@8.784761	N/A	8805.05	N/A	N/A	N/A	8330.31	10495.3	N/A	6633.22	N/A	N/A	N/A	5607.31	N/A	N/A	8855.9	N/A	N/A	N/A	N/A	18167	14005.9	6639.61	6689.83	N/A	N/A	N/A	7968.24	N/A	5525.49	9154.86	8584.95	N/A	15609.8	N/A	N/A	N/A	8674.31	N/A	N/A	4325.22	N/A	N/A	7569.01	10144.4	5998.74	N/A	N/A
	675.2308@8.935866	3631.99	7164.99	N/A	4467.63	N/A	N/A	N/A	N/A	7351.39	3430.93	N/A	N/A	3055.75	N/A	N/A	N/A	N/A	N/A	N/A	5784.32	N/A	14129.1	6188.87	7678.58	N/A	N/A	N/A	8199.82	6946.32	15682.1	7594.54	N/A	3853.75	12181.2	N/A	N/A	N/A	10965.3	9113.03	7236.94	N/A	N/A	N/A	N/A	N/A	N/A	13614.4	N/A
	349.8911@13.254233	8398.97	6035.15	15205.2	8821.35	8094.15	5347.89	8026.69	8878.97	4548.92	N/A	5629.75	3339.99	10560.6	10856.9	21278.9	9456.8	9667.04	12407.9	123085	4902.69	3543.5	6306.92	6102.49	N/A	15456.7	9796.25	7147.51	6901.14	11897.9	4993.74	6755.16	6130.01	9555.25	N/A	7486.34	N/A	5708.98	5434.72	8409.46	7510.99	N/A	13335	5409.67	N/A	7634.86	18716.1	N/A	6616.21
	622.1933@11.08755	4686.47	9768.61	6577.51	N/A	N/A	4955.04	12792	5480.75	8028.75	N/A	16666.5	5733.71	12195.7	N/A	8050.16	N/A	N/A	10140.6	N/A	5680.11	11082.5	8211.61	10887.8	8697.41	12877.4	N/A	7015.78	10009.8	7025.99	8021.46	13404	9206.26	N/A	11326.2	7439.39	5842.83	9647.11	13274.8	13511.5	10622.6	N/A	6850.56	11093.1	10139.4	10130.9	N/A	N/A	5817.54
	480.1254@8.801869	3346.84	N/A	N/A	N/A	N/A	N/A	N/A	N/A	3274.18	N/A	N/A	N/A	8755.78	N/A	N/A	N/A	N/A	N/A	N/A	14287.9	50748.6	58124.4	7804.51	7720.5	N/A	N/A	8357.94	43031.6	36574.5	57647.8	49501.2	12720.4	10003.3	89060	6129.06	79189.2	N/A	46805.8	N/A	N/A	N/A	N/A	N/A	8844.93	50130.1	3290	27681.1	N/A
	218.0244@9.185794	N/A	N/A	N/A	N/A	N/A	N/A	17729.2	N/A	15353.2	16913.7	N/A	19515.6	15357.4	N/A	N/A	18121.2	25695.1	N/A	N/A	32081.7	N/A	54387.2	N/A	41618	N/A	N/A	19990	28377.4	14421.8	18943.1	33743.2	38069.4	27456.2	53974.6	12514.7	N/A	40358.4	50841.7	31435.8	41162.6	27825.4	16940.1	N/A	16749.5	27592.7	N/A	15712.8	N/A
	1030.1198@11.082187	5652.62	9266.26	N/A	7377.7	N/A	N/A	11041.6	17764.4	7351.39	N/A	17229.5	5618.88	11934.9	N/A	N/A	7538.08	N/A	11429.6	N/A	8951.05	8889.24	7868.88	17994.4	7713.21	N/A	5422.57	8169.26	9839.96	7308.59	9237.79	12995.5	14132.6	N/A	9770.36	N/A	14096.1	8098.66	11080.4	13465.8	11502.8	6979.18	N/A	11325.4	N/A	9761.99	10001.1	N/A	11622.3
	958.5103@9.896042	13896.2	17886.6	11475.1	6327.34	7752.68	11026.5	9426.3	18345.6	14200.9	10060.5	14287.3	10470.4	9412.29	N/A	41012.9	39547.8	6574.92	N/A	N/A	N/A	N/A	N/A	15077	17546.1	25544.9	26314.5	4489.29	2066.98	N/A	3015.96	5886.87	N/A	12744.1	4270.16	6090.84	4517.48	4328.03	3103.65	4506.42	N/A	50852.4	N/A	27559.4	24241.7	4686.43	4140.99	4773.97	N/A
	632.1423@10.313465	N/A	18111.6	N/A	6883.7	6312.49	8059.18	5464.26	N/A	12186.8	4604.47	13297.6	9796.54	10498.5	N/A	N/A	4494.17	8263.78	5629.38	71942.2	9233.9	23139.3	23972.7	13095.3	10066.2	N/A	N/A	13403.8	12440	N/A	24360.1	5899.92	11571.2	5664.5	9594.75	8286.73	N/A	4988.73	8678.77	N/A	11196.7	N/A	9379.75	8430.32	10976.5	10518.3	N/A	N/A	N/A
	424.1688@11.279739	6571.8	7728.59	21395.4	31762.6	12794.1	5661.82	6619.19	16469.7	7694.15	8792.91	6353.95	8213.78	8721.01	N/A	10035.2	8831.82	9961.29	8886.15	98730	5334.41	N/A	6861.84	5623.52	8383.93	N/A	21701	6767.76	6799.43	9121.46	7108.08	8176.52	9100.69	8671.45	5941.99	7990.81	12160.8	5547.99	7289.63	7845.04	5738.39	16986.5	11050.4	N/A	6417.59	5666.43	10331.6	13340.7	N/A
	554.3302@10.875987	12341.8	32421.4	11053.6	12193.1	N/A	16828.5	34129	N/A	13488.4	N/A	15906.7	11310.8	9187.94	N/A	7873.18	5748.51	8000.44	10434	62782	11105.5	9178.33	13340.1	12452.2	4468.09	N/A	7291.26	4100.06	8684.78	19532.7	14179.1	7830.5	27919	N/A	17028.2	7978.8	7620.47	7653.85	12638.2	14161.6	12538.3	N/A	7181.49	21396.5	3704.15	8500.91	23045.2	15710	N/A
	456.1091@11.249214	11107.3	N/A	N/A	N/A	N/A	N/A	N/A	21288.5	10064.1	N/A	N/A	N/A	10785.8	N/A	N/A	N/A	N/A	N/A	N/A	N/A	15474.1	15058.1	29676.8	16888.1	39469.8	34256.7	N/A	12316.5	13285.3	15612.5	27226.8	N/A	25902.3	23310.3	N/A	5332.91	20758.9	18914.6	N/A	6620.35	N/A	N/A	N/A	12776.9	25433.5	N/A	19705.6	N/A
	730.3264@10.787138	5174.02	5499.55	7902.51	N/A	N/A	5127.96	5624.74	4970.61	5628.61	N/A	6004.77	2796.98	8629.94	N/A	10052.7	N/A	2560.49	N/A	N/A	4247.68	9089.76	7607.82	6282.95	6140.32	N/A	2787.64	3150.69	8795.58	N/A	8956.54	10543.6	5412.65	N/A	8026.22	4072.94	6687.62	3498.9	8883.8	7082.47	7713.05	N/A	N/A	4524.04	N/A	7927.76	N/A	N/A	4566.29
	441.1109@10.799675	12272.5	6169.92	13745.4	14563.6	25523.5	6575.94	6787.57	13031.1	6385.95	8962.57	7839.78	12675.4	N/A	24688.3	19013.3	10843.6	18467.4	7115.36	151505	8913.01	5294.77	4649.43	7163.04	8912.48	25988.7	22056	3905.44	7784.79	N/A	6333.97	6784.07	7253.2	12037.1	N/A	15645.3	16442.3	11068.1	4285.53	7646.88	7042.69	9772.88	24265.5	9320.89	N/A	7742.06	18307.7	14012.8	17739.7
	634.1152@11.096411	7379.15	4828.29	11008.1	8676.27	8225.37	N/A	7757.47	7823.18	6711.57	4586.1	4200.04	4793.67	6401.25	N/A	5920.03	8430.13	N/A	7498	61319.4	7942.06	3614.52	4967.36	5567.93	9159.44	20343.3	6546.46	3715.56	6818.5	N/A	N/A	7699	5686.09	9888.21	7214.14	N/A	N/A	6569.75	7246.55	10324.2	7175.37	6305.27	15403.8	5956.28	8431.69	6752.78	16246.7	N/A	11079.5
	464.1995@10.282752	N/A	7702.34	15288.7	8641.49	12742	9430.78	10747	13488	10260	12556.7	10740.2	6286.52	17724.3	22418.5	51933	37572.2	21374.1	19982.7	N/A	4372.56	N/A	N/A	12169.1	N/A	44683.3	16709.8	N/A	N/A	N/A	N/A	N/A	N/A	18688.1	N/A	N/A	N/A	N/A	N/A	N/A	N/A	52353.4	102200	38118.8	23922.9	N/A	N/A	N/A	44562.2
	535.287@10.926968	9298.02	6300.32	N/A	9923.27	3922.19	11646.8	10490	N/A	14662	N/A	5489.89	5815.61	10544.8	N/A	N/A	4043.22	N/A	6342.65	N/A	4172.42	11258.8	16115.5	10357.5	7247.54	N/A	3223	5559.7	12020.5	17525.9	15201.9	9997.97	9834.49	N/A	18375	N/A	5256.81	4094.46	17110.9	18475.4	15094.8	N/A	N/A	8678.41	N/A	11289	26335.2	19128.5	7289.86
	236.1769@12.271983	11202.4	17101.6	31579.7	11732.6	31004.4	9257.02	16612.9	25518.2	N/A	24820.5	21247.8	14123.8	7284.61	29330.6	29148.9	12016.9	25459	N/A	211978	15406.1	N/A	N/A	20424.3	N/A	60109	29037.8	19394.3	8740.18	14310.5	9575.11	16917.3	15294.7	N/A	N/A	21656.4	21738.3	12990.6	8371.97	10510.2	9260.17	12077.5	35090.5	21873.9	12497	8143.85	21371.7	15199.6	26563.2
	654.2676@10.617052	8972.62	19504.8	N/A	6580.34	8250.66	11510.8	8722.11	N/A	11791.8	10416	20251.1	11308.1	14989.8	8584.23	12343.9	9141.58	14197	10840.2	132261	12308	8123.89	9543.14	4994.03	6288.86	N/A	N/A	N/A	4801.47	6895.21	7748.35	11743	13351.2	N/A	11714.7	N/A	5048.06	8230.8	12561.7	12574.1	12824.4	11166.9	N/A	12486.8	5054.25	5923.03	10793.2	N/A	N/A
	536.1157@9.504393	25214.8	35997.3	10180.4	11257.8	20708.1	13518.7	17250.4	18921.9	16936.4	13039.7	18196.9	17096.1	28628.5	4700.99	86113.9	58006.1	15319.6	31143.6	105873	N/A	N/A	5449.37	N/A	18572.2	22956	32956	N/A	4811.46	N/A	5487.51	13117.7	N/A	25127.5	9830.75	18697.3	9817.78	24123.8	4307.07	4893.83	N/A	68509.4	39112.9	47573.1	56268.7	7098.02	N/A	N/A	23754
	622.1925@10.76526	N/A	13890.6	7986.03	4695.45	N/A	7751.12	14790.6	7944.26	9885.36	N/A	17432.6	8625.94	15780.4	N/A	13192.1	9753.42	N/A	11401.2	N/A	9718.55	26055.3	13367.1	19471.5	7330.47	9045.46	9892.7	6577.89	13875.8	10372.1	12544	29059.4	19231.1	N/A	11870.5	12552.9	6089.63	N/A	21118.6	9969.11	13403.7	4120.12	5445.27	N/A	8625.95	15805.7	N/A	N/A	12182.6
	562.016@9.768481	14341.2	9867.5	13126.6	16733.8	43265.8	9659.1	12937.6	15283.1	6430.02	20841.7	30851.4	22731	6780.43	62733.7	58460.5	10287.6	N/A	13162.1	N/A	10601	4246.18	N/A	7700.17	N/A	22168.7	N/A	7263.8	N/A	22020.5	8289.14	N/A	N/A	N/A	N/A	8142.59	7487.83	N/A	N/A	N/A	N/A	N/A	25125.6	32329.6	N/A	N/A	18856.7	16177.9	12797.2
	462.064@9.187963	29397	29689.1	N/A	N/A	11145.3	76252.9	12483.3	15254.1	19424.7	22649.6	33183.4	36333.1	N/A	18275.4	13632.2	20852	16453.4	N/A	N/A	11562.8	10292.9	48862.7	20403.8	9469.28	11622.4	31073.9	7711.19	9586.59	N/A	8980.05	22489.8	39437.5	30799.2	16079.5	20081.9	40800.9	58924.9	7434.49	9325.66	14238	33652.9	27109.7	16749.9	98525.1	N/A	N/A	N/A	26566.7
	661.25@8.990806	5990.32	17043.9	N/A	6152.28	4429.65	N/A	11834.4	N/A	12673.1	9970.78	6497.37	26209.9	5868.09	N/A	N/A	N/A	7347.64	N/A	152013	20178.9	27680.4	22622.2	19383.4	16797.9	11212	7640.89	20572.7	9474.88	N/A	21297.1	26213.9	27129	N/A	21085.4	14948.7	7817.26	5710.84	15136.4	7188.23	7692.23	N/A	N/A	N/A	13232.5	13222.8	6490.72	21673.6	N/A
	464.0939@8.926063	19537.6	27579.1	12302.7	17607.9	N/A	11775.3	N/A	N/A	19922.5	N/A	29533.9	15040.6	31161	N/A	38930.6	11486.1	49158.6	19123.3	N/A	39744.2	51906.7	67565.5	28710.3	39847.4	9212.48	29106.1	27119.7	40468.7	29423.8	44714	59572.8	55177	5431.22	80470.4	38869.8	48612.7	97973.9	57789.6	22258.2	17463.2	12284.8	25229.6	15557.9	55708.9	43637.3	11737.2	3611.31	5207.54
	1050.7281@9.643079	10808.7	8581.01	21281.5	12110.3	8209.56	9427.42	7690.82	N/A	7347.31	6491.22	6150.85	10410.8	9452.86	12658.3	N/A	12061.8	N/A	12455	55946.5	6182.12	7887.43	7724.5	6815.8	8739.33	13815.1	12228.9	12154.2	8401.43	N/A	8552.3	8761.29	N/A	8207.98	N/A	9356.83	7381.28	7003.39	N/A	8838.06	8992.2	13190.9	13673.9	N/A	9811.81	7274.43	22186.6	7988.28	10228.7
	128.0836@9.579191	N/A	32291.9	16091.7	37648.7	22749	50733.1	N/A	19895.4	58985.8	44662.6	N/A	N/A	67573.3	48370.9	35931.5	5278.95	67252.6	71141.2	529028	54362.2	44954.2	114417	46716.7	73641	57393.7	19198.7	36424.6	64536	33311.1	77564.9	36665.1	41152.5	35095.9	65402.4	48522.5	N/A	34566.6	65887.5	15742.4	13180.9	53954.8	29328.7	52007.2	48369.4	73365.6	55574.8	65529.7	19698.1
	979.9847@1.1721188	N/A	21880	N/A	N/A	N/A	10653.8	N/A	N/A	20989.2	23946.3	30153.9	29751.9	N/A	13298.4	10209	16985	23082.7	7229.28	134770	29900.8	4010.56	23590.6	20139.5	N/A	32404.7	N/A	30180.2	N/A	35101.4	18873.5	31517.9	N/A	9284.97	9381.8	42282.1	17140.3	14915	12875.2	N/A	12860	29704.1	50970.7	1539.97	87470.1	21368.3	N/A	N/A	54855.7
	724.0721@9.18809	N/A	19214.3	10013.4	12106.7	15235	9372.02	N/A	7921.66	8568.19	10385.7	18383.1	16061.7	10961.3	N/A	11423.9	11185.1	19441.6	12883.4	308291	13211.1	12623.2	10871	16104.2	10085.3	17632.8	12171.3	12335.8	12567.2	9626.54	16481.5	8108.43	N/A	8511.14	8699.24	12809.5	9698.18	N/A	8247.17	14924.2	13073.3	8645.94	17801.9	11089.2	10783.1	10053.2	18602.2	13620.1	N/A
	1081.0739@8.452635	10425.2	12222.6	N/A	10032.4	N/A	12324.2	7070.82	N/A	13641	15642.9	6410.07	12435.1	16552.9	14750.4	19273.2	21547.1	20176	18403.8	N/A	12546.2	11153.5	15698.4	N/A	10487.2	3116.16	N/A	13326.7	14359.9	10079	13194.3	5204.17	7986.14	10514.1	10879.6	N/A	11185.5	13474.5	15053.9	14107	15857.1	14581.6	12599.6	16712.4	8097.04	15378.6	N/A	10123.6	17437.6
	578.128@9.737565	25259.5	19808.5	32610.4	8910.08	36888.5	11556.2	23025.1	16887.8	26764.7	22828.9	33531.7	7713.49	42514.7	18915.6	37109.8	43871.2	28185.1	8606.29	N/A	5245.91	6795.39	N/A	20501.3	25375.1	60027.9	36145.5	N/A	N/A	N/A	6463.29	9028.02	N/A	26451.1	7283.27	14439.8	13098	17654.6	6661.92	4469.68	6278.67	7799.6	53049	21354	26314.9	16865.1	7313.22	N/A	36442.4
	501.2439@11.0811	7729.16	11073.5	8566.9	8489.22	N/A	6303.13	16797.9	10601.5	13848.3	6518.23	11223.9	10188.2	20909.2	N/A	N/A	10088.4	N/A	14925.4	37518.3	7393.74	14589.2	14961.9	17660.9	12738.1	9365.19	N/A	8143.15	16248	10343.6	12171.5	19273.1	15761.1	5714.86	21633.7	7008.07	10046.1	10671.7	28388.9	24375.6	18274.9	8784.55	9253.45	19474	12652.4	18904.4	N/A	N/A	9959.03
	182.0784@0.968253	60317	41370	88155.8	N/A	108294	23986.2	124777	215733	41125.5	143780	9846.71	35113.5	85016.1	12339.7	N/A	8781.47	17011	N/A	N/A	16161.2	290989	263797	222844	81217.5	119106	342906	152256	116458	158794	89459.6	219429	57912.3	167533	277566	318935	163321	548702	165602	39946.6	67913.7	98225.8	N/A	8486.66	92838.7	91485.8	N/A	84130.7	16545.1
	561.7211@13.335278	N/A	N/A	23189.3	18265	19753.2	14187.7	16362.1	18778.2	11735.5	17866.8	N/A	8206.66	15809.4	26137.3	18109.3	19150	21063.7	18448.4	279055	15396.2	8096.32	11846.7	15829.7	14753	42633.7	26589.1	N/A	16012.8	29154.7	15564.5	N/A	12541.2	14539.4	15586	14541.4	19093	8650.48	11170.3	18155.9	13528.6	19626.9	41199.3	17802.6	6716.04	14889	34683.7	29449.2	16719.9
	758.1687@10.801863	6968.77	14829.7	8041.08	5576.74	N/A	8330.31	14723.9	9148.57	12630.7	N/A	19618.6	5806.71	17123.3	N/A	16006.2	8375.4	N/A	11317	N/A	11479.3	26634.3	17126.2	21910.8	8655.49	13469.2	4703.22	9086.58	17158.9	8550.24	15781.6	19715.2	18506.8	3859.92	15110	N/A	11141	5823.44	24712.5	12790.1	15859.7	4723.03	6377.33	15831.7	23356.9	16981.6	N/A	N/A	8181.13
	466.2142@10.405613	25493.2	13678.8	26448.6	13560	30993.3	12673.4	14600.3	24094.3	2577.23	25470	23209.3	7231.01	27235.1	41011.1	84524.3	69692.5	43776.8	37003.3	100470	6570.83	N/A	N/A	20065.9	11093.2	89595.6	63654.9	N/A	1443.07	N/A	N/A	4012.25	N/A	27673	N/A	16524.3	13043.6	11990.3	4114.67	N/A	N/A	75345.4	176840	57126.3	26307.9	N/A	N/A	N/A	64966.4
	531.1403@11.2123165	5701.82	N/A	N/A	10583.9	8539.96	7811.56	N/A	N/A	19082.8	9164.64	N/A	23781.4	N/A	10868.7	N/A	10873.1	10900.9	5428.77	130275	22494.7	N/A	65789.8	6251.31	N/A	N/A	N/A	N/A	N/A	25291.5	25690.4	5743.24	31773.2	N/A	73006.7	N/A	N/A	N/A	N/A	57352.2	44314	N/A	N/A	N/A	N/A	N/A	39878.9	34729.3	N/A
	470.793@13.296757	9643.56	13609.7	23851.8	17512	20959.4	N/A	7970.57	20137.5	N/A	17938.1	15865.7	9329.19	7613.29	27477.8	18708.8	15325.7	19888	15526	200862	12153.4	9342.09	N/A	12382.9	9056.47	36298.8	N/A	8367.44	N/A	N/A	9788.53	10871.9	16874.8	9194.54	6234.4	12488.5	18177.6	9181.83	10029.3	12097.6	N/A	12869.7	34161.7	25858.3	18414.8	13787.5	25999	20587.5	18001.3
	1088.0267@1.067019	19253.6	8260.69	25043.9	12442.5	19750.1	9602.02	11923.8	26083.2	11202.5	18384.4	18311.8	22459.5	8671.33	29953.1	31062.2	8927.05	12671.4	9506.55	345440	11036.8	10577.8	12805.6	12014.2	11951.7	28494	15816.3	2298.64	13744.2	16858.5	8478.15	18730.3	11352.3	13596	17649.6	13476.7	N/A	9879.75	N/A	N/A	11086.5	13745.4	20778.7	8327.52	N/A	14960.8	25860.3	23634.5	17772.1
	276.1726@11.631176	78286.8	6400.09	12426.1	15995.2	12598.1	11069.3	N/A	9201.84	8581.24	9636.87	N/A	5794.25	11123.5	10694	N/A	13520.8	N/A	18416.2	219260	6016.72	8516.59	10383.2	2825.02	11123.3	9463.02	N/A	12106.7	14397.1	21374.1	14639.4	6805.52	12973.9	15177.6	N/A	N/A	9691.66	N/A	10603.5	13793.1	13168.7	N/A	24929	N/A	8352.22	11016.3	26747.4	21217	N/A
	396.1567@11.176937	16282.4	18382	37678.8	16410.1	32827.2	11077.7	N/A	N/A	11157.7	N/A	14053.9	18032.6	10323	28458.5	18257.5	17078.1	24717.2	20339.3	241136	16281.9	9304.5	11883.2	13588	14289.1	42836.5	24582.4	23770.8	13099.4	20204.6	12912.1	20922.1	N/A	15054.3	13300.8	20755.6	22636.3	18586.1	10001	17028.2	13779.2	16748.7	N/A	9325.83	10662.1	12685.1	25600.1	15863.1	21259.6
	564.16@10.3508	N/A	18428.4	N/A	10677.5	5476.2	10740.3	N/A	9452.07	21404.6	N/A	17299	N/A	17453.6	3353.24	11312.3	N/A	16136.9	8894.82	156185	12619	42061.6	43510.4	15642.4	13611.1	9606.18	11335.4	20073.1	24207.1	N/A	36097.5	7809.99	13442.9	5591.54	20000	6452.27	10208.1	N/A	14739.7	13639.5	14107.1	7799.6	N/A	N/A	13271.4	21392.8	16484.2	19534	9596.74
	291.2188@12.224593	16320.5	N/A	27046.6	15998.8	10065.5	11421	4058.51	17672.4	11014	8154.28	6117.9	11631.2	12383.6	25723.3	23013.7	17591.4	7608.51	18774.1	251528	14282.2	11827	9068.43	N/A	11527	12925.2	8878.65	18500.7	10838	21569.5	11410.9	9503.67	15692.8	11092.6	10549.9	16986.2	17761.2	10394.3	11006.9	13053.9	11663.2	15624	25894.6	18513.3	11333.2	10808.7	23740.4	19976.4	22354.6
	512.1669@9.373575	9831.42	25858.5	17200.2	13066	11991	15108.6	17089.9	21220.7	N/A	14792.5	14416.4	20436.1	20001.9	N/A	24517.2	28984.4	N/A	22719.4	229082	8962.63	30269.7	8503.29	14012.2	14667.3	21111.6	9666.31	27374.8	10671.8	18781.1	16654.2	24669.4	16359.9	10861.4	20412.4	13784.6	14386.4	16981.8	11285.4	27470.5	16724.3	12519.3	15566.8	18722.8	18083.7	15328	34184.1	28093.7	15931.7
	496.3007@10.914842	9343.87	22958.2	12055.9	10151.1	N/A	15033	22766.4	N/A	20200.8	N/A	10040	17782.4	17795.5	N/A	5393.88	7601.56	N/A	17653.4	N/A	11926.7	20109.6	13487.4	12317	6127.56	N/A	N/A	7515.38	8913.64	14445.8	9547.07	16128.3	N/A	N/A	18230.4	N/A	11799.8	6239.4	19038.6	22470.9	18320	N/A	10276.6	18399.6	3734.17	10603.6	N/A	16508.3	8610.56
	220.1128@10.620663	13280	N/A	16399.2	10175.1	N/A	15874.9	15741.2	26599.8	12718	22487.5	25279.5	19683	22932.6	21533.3	38656.4	22957.9	71856.8	102760	253206	21220.2	26596.7	17242.1	37923.5	N/A	N/A	N/A	14312.8	22935.7	9301.85	13263	21007.9	11041.6	6050.9	10710.4	N/A	13778.6	14882.4	13144.1	N/A	10815.1	N/A	48836.4	32911.7	34713.1	16178	N/A	N/A	52164.5
	559.999@10.457702	19833.9	13109.1	12247.7	19913.7	16129.8	12216.8	23546	9350.37	15540.1	11029.8	17749.7	9857.07	11282.5	11595.4	10975.9	14851.8	N/A	17234.9	N/A	11471.9	N/A	N/A	N/A	N/A	N/A	N/A	N/A	N/A	N/A	N/A	N/A	N/A	N/A	N/A	N/A	11706.3	N/A	N/A	13610.5	13056	N/A	9352.57	6200.42	16179.9	N/A	N/A	N/A	12885.2
	406.194@10.276346	N/A	12133.3	9645.12	14073.2	6655.54	23075.4	15721	N/A	21428.2	19238.1	15922.7	12948.7	16892.3	N/A	N/A	N/A	N/A	13542.2	251297	18618.3	23344.8	41777	14445.8	22726.8	6241.87	6609.42	6427.18	16421.4	14594.6	26378.6	21970.4	22260.6	11012.5	12768.4	14059.8	10821.3	29107.9	4860.5	15173.5	35361.7	N/A	N/A	N/A	N/A	8045.94	9528.08	51902.5	7124.34
	236.1044@10.710882	17625.4	9581.32	20537.4	17000	28629.9	12230.2	8942.23	14464.7	12786.6	10468.9	N/A	8669.56	11543.3	28210.4	27623.1	14670.1	N/A	18159.9	123994	7778.31	7958.45	N/A	12870.4	N/A	18959.4	23221.4	11121.8	13494.4	20183.6	14083.2	16598.3	11090.1	16937	11522.4	9484.59	9673.18	9261.86	11022.5	17125.1	14174.7	N/A	21723.5	N/A	7809.18	12851.4	27000	20067.1	11092.2
	445.2165@11.690944	23668.3	7630.57	N/A	11203.8	13775.9	16739.5	12889.4	15383.2	21865.6	11460.9	N/A	16601.2	14084.9	13222.1	N/A	5252.68	N/A	N/A	N/A	N/A	N/A	N/A	10445.6	29657.2	N/A	14224.9	N/A	N/A	N/A	N/A	8794.86	N/A	29293.6	9051.25	N/A	N/A	11569.6	N/A	N/A	N/A	42417.2	N/A	30159	8352.22	10000	N/A	N/A	N/A
	310.1793@12.282727	14787.4	11287	21573.9	17892.1	27166	10023.4	9061.49	17110.6	9825.79	12415.1	11992.6	N/A	N/A	17608.9	20347.8	10663	N/A	11891.5	N/A	9497.73	6987.56	7860.86	9373.97	14832.3	N/A	8125.81	N/A	8514.04	20643.5	13061.3	11818.5	11707.9	N/A	48938.4	14764.1	14437.5	8359.21	11320.4	11611.2	13248.5	11319.1	23467.8	N/A	6520.01	7557.21	28553.9	14745.8	N/A
	453.1588@8.764765	10959.7	28511.2	N/A	9623.51	6810.47	15989.1	23607.4	N/A	20604.8	4697.41	18207.6	21272	24402.9	8061.57	12613.3	15280.8	12482.2	11404.9	125148	18575.3	27381.3	30423.3	14546.8	21739	N/A	10538.4	6911.35	14897.5	8735.14	22344.3	N/A	24645.5	11239.6	22882	7949.32	N/A	N/A	19820.8	14625.8	17639.2	14412.5	9077.59	N/A	N/A	21605.5	17838.6	18510.3	N/A
	610.0429@11.067522	14676.7	N/A	N/A	16044.4	24061.1	11595.6	16201.6	20933.4	11151.1	16132.4	14736.2	15008.6	11356.2	21778.4	22342.4	13902.8	18643	N/A	207267	12904.3	7307.57	10005.5	15340.5	12482.9	N/A	23321.9	18181.5	11653.6	18200.8	11700.3	15559.3	13525.1	11927.1	11514.5	N/A	N/A	17532.7	9590.25	13757.5	11710.9	14535.4	13427.7	16133.1	12897.9	11706.8	21428.7	15935.4	8998.32
	894.1437@10.799962	5062.2	15184.1	11902.2	N/A	N/A	9209.17	15474.6	13672	N/A	N/A	19895.6	10542.5	19806.5	N/A	18694.4	10696.9	12656.5	12744.7	N/A	13653.6	27508.3	15220.8	19985.5	8253.61	N/A	5685.12	8959.6	19303	10815.6	16498.7	32714.5	19900.9	4505.29	14456.1	13494.2	16944.6	4085.16	22426.8	13404.6	17887.3	N/A	N/A	15687.4	12552.6	18916.2	N/A	5794.83	14746.4
	342.115@11.223076	N/A	N/A	N/A	9465.24	N/A	4104.72	5980.78	37814.7	14696.2	N/A	N/A	N/A	18260.8	N/A	N/A	N/A	N/A	N/A	N/A	N/A	30411.7	23717.5	44830.8	26123.2	39870.6	26319.8	N/A	N/A	N/A	21859.6	46082.1	23288.7	9958.09	33618.6	N/A	28616.2	38401.4	26171.5	N/A	N/A	N/A	N/A	N/A	31034.5	39362.8	N/A	24611.4	N/A
	480.0143@9.215606	18077.2	11692.2	N/A	27856.1	5286.49	21415.9	N/A	N/A	36465.6	10467.9	18930.9	55198.9	45697.1	N/A	43528.9	29841.5	N/A	32831.5	139605	11285	49941.5	N/A	9036.13	83085.6	N/A	9843.14	22838.1	16603.1	N/A	N/A	58478.8	15908.2	26108.9	N/A	31481.7	21764.4	91399.5	24850	21897.5	9412.8	44248.4	33933	32510.4	88550	19975.6	27446.4	14558.7	24971.7
	696.5118@9.17403	18180.1	9104.36	16892.7	16983.2	N/A	14721.6	8800.16	16747.4	8391.91	7637.74	9934.01	10524.7	N/A	28631.7	N/A	21749.6	15987.3	10285.4	72712	5908.37	8201.59	N/A	N/A	13747.8	32533.6	15225.5	12836.6	9600.21	15144.8	11259	3705.41	6895.82	16192.9	10942.4	14163.6	4932.81	11179.7	10867.2	13055	10012	18521.4	N/A	N/A	13327.9	11424	35183.2	N/A	18978.2
	501.2434@10.79235	6452.15	20012.4	25104.7	7158.28	N/A	10299.6	20242.6	15325.1	12781.7	6416.66	19149.2	9837.49	21178.3	N/A	27777.7	15545.7	12802.4	13652.4	N/A	12860.5	38508.9	18836.2	27566	9959.56	N/A	12018.6	18347.6	20704.3	N/A	18204.3	39203.8	24494.9	N/A	19033.8	15696.6	19893.2	5158.09	27449.2	15574.3	20514.1	8484.78	N/A	19331.7	32234.5	22002.2	9009.51	5814.68	17555.6
	734.142@9.193899	13390.7	15604.2	28635.4	20576.8	31862.8	12442.6	12420.2	20097.2	N/A	20666.6	21997.9	12922	14270.4	31560.7	25387.7	15644.2	34925.7	16636.8	540806	16363.8	8197.41	N/A	12661.7	9557.68	31135.4	11864.5	9615.85	11628.1	19825.8	8229.46	7505.94	N/A	12270.3	N/A	6609.51	11691.1	N/A	5370.84	19190.1	13852.1	13709.3	33688.4	17335.1	8042.29	7822.25	38232	17268.2	25137.2
	262.1196@10.998067	17064.1	16263.2	23026	19418.5	N/A	13912.4	15341.3	14634.2	12125.5	9996.71	N/A	8386.48	13015.3	28198.6	15805.3	18955.2	24524.3	21285.4	N/A	7284.57	14400.4	12111.4	7466.67	15370.8	24034.5	27001.6	12148.3	14458	3024.45	13588.5	8587.81	9130.97	17824.9	12608.7	22116.1	22169.9	7142.97	11977.8	16069.7	13946.6	18370.4	N/A	17408.2	N/A	13322.4	28949	23105.6	19481.7
	698.2465@9.370131	7962.87	21100.3	N/A	N/A	N/A	6966.27	13183.1	12443.5	27176.8	N/A	10092.6	16432.9	6781.26	N/A	N/A	N/A	8032.58	N/A	N/A	12503.2	48830.2	74183	15404.6	28688.5	N/A	7886.03	16726.6	35986	9238.71	36801.9	27665.1	25561.9	14339	39913.4	20017.4	10203.8	22112.9	34536.8	9597.29	20196.7	N/A	N/A	N/A	30352	26566.3	N/A	23163.7	N/A
	122.0368@8.7519655	28438.6	28336.1	33048.9	28555.2	24560.7	10210.6	61432.8	14304.8	62972.4	N/A	21204.2	N/A	9131.64	N/A	6871.89	17722.7	N/A	16967.4	N/A	N/A	22584.5	28494.5	N/A	19681.3	N/A	N/A	N/A	24166.3	27471.1	21951.8	18220.2	41879.4	15171.4	24011.1	17253.7	N/A	N/A	28215.1	N/A	37986.8	33677.7	N/A	N/A	8546.48	31175.1	17876.6	21341.8	18004.7
	766.0229@10.805533	19223.4	7788.1	30621	19928.1	34710	11880.2	6583.24	11791.3	11103	15908.7	6378.89	9587.34	8788.89	N/A	22623	14486.2	16800.8	15282	269433	13903.4	5105.11	6247.85	9558.71	13469	33430.7	21438.4	10041.9	9119.79	28240.8	10540.9	7812.78	7893.55	18132.2	7442.99	18133.8	18834.3	15889.3	6384.83	13363.4	8286.28	13704.8	29843.5	7256.06	6840.54	10392.5	31735.6	26568	21355.7
	824.5613@9.580937	12025.4	11333.4	27693.9	20557.6	13325.3	14929.8	10816.3	15365.5	12620.1	7105	10634.2	12112.8	18140.8	26821.5	19278	20149.3	15275.1	22056.9	161620	15006.6	12693.4	13831.6	10027.4	14450.4	17828.5	18106.9	N/A	12658	11965.5	15318.5	12562.8	13868.7	16109.7	14133.5	N/A	15853.1	15969.3	13832.7	17221.9	N/A	21116.7	20366.2	14865	19016.1	12274.9	36598.4	13932	14348.2
	257.853@13.25862	21146.7	12562.1	22249.7	21976	26775.5	15586.2	13984.7	14233.8	14380.4	16219.9	13995.1	10852.3	13190.8	23383.1	19067.5	18177	19013.9	22040.8	242537	12719	7134.62	14223.9	12610.4	17465	35437.4	22256.9	12684.7	14953.8	23815.3	14431.4	8189.57	12191.6	21391.9	13629.7	17704.7	16360.8	8804.02	11575.9	19277	16460.7	19385.7	25824.3	15400.7	N/A	13422.8	34402.5	25854.9	19018.7
	494.0735@10.805285	20927.5	9118.36	39977.6	23107.9	43038.1	12746.5	9899.85	18185.8	11151.1	28278.5	12372.1	14876.9	8903.97	39202.4	18276.7	14592.4	16025.6	16459.7	330429	15896.5	6791.21	7084.25	14796.5	18706.2	43516.5	19569.7	24484	13501.7	27030.7	12724	12983.4	8668.02	18802.2	10595.9	24602.5	21600.2	17541	7134.37	17578.1	11812.4	16757.7	35066.5	12090.5	13097.4	12194.7	33978.9	27740.6	24888.3
	901.9977@10.806757	17321.3	7445.91	29111.9	22329.8	40001.2	9045.49	5228.36	32369.5	7467.27	27849.5	9032.54	9190.32	9505.85	28907.7	23653	13211.1	25954.7	14858.5	233500	11825	3520.94	3215.08	9847.8	13017.9	63117.8	23348.7	25483.2	11732.6	26683.4	9749.64	6688.94	5876.46	17108.6	8519.66	16406.4	19019.1	12061.9	N/A	11498.7	9513.39	11701.1	25191.2	7471.54	N/A	10485.4	28664	26872.9	17750.1
	546.2798@9.425096	8706.48	28320.4	N/A	4887.29	N/A	19692.6	15833.3	20789.7	16743.8	12905.7	39134.8	35496.3	28681.5	14346.7	14509.1	15441.7	29138.3	18714.7	N/A	20795.1	7557.4	40920.9	30242.2	6022.76	7384.78	22803.4	9517.35	23643.2	N/A	18390.6	24276.8	42593.3	15302	26244.7	33571.7	13794.9	124227	33754.6	44644.5	49518.2	7876.23	N/A	19427.6	37104.2	15049.4	12255.8	N/A	14237.1
	370.9348@13.131916	18200.2	14407.9	14800.8	N/A	22088.2	N/A	12412.3	18775	13401.9	14666	N/A	N/A	8121.61	19775.9	22615.1	N/A	19115.2	15653.5	227281	13908.3	8585.1	9345.53	13439.2	14050.4	34857.6	N/A	15008.2	6068.36	N/A	14687.3	10861.6	12239.2	N/A	12643.6	15810.2	16514.1	11149	12381.2	11347.3	N/A	15287	21595.6	12401.8	9451.55	14927.9	31076.4	20994.4	19627.5
	217.8606@13.260267	19006.4	11111.1	N/A	18538.4	25210.4	14008.1	12528.1	17191.3	12340.2	N/A	14155.4	9768.94	14748.1	23549	22025.1	19190.5	16497.9	17268.3	257317	11818.4	N/A	14304.1	13232.2	15129.3	39214.5	22674.8	N/A	17225.2	19265.1	15638.7	10052.1	13116.7	20537.9	13516.9	16367.1	12431.5	10540.4	13027.4	20980.2	12347.5	18998.1	25819.5	13204.4	4184.5	13588.3	33916.3	26223.5	18326.5
	281.9898@10.273661	17669	16918.7	40547.1	20283	28285.3	14507.5	18863.1	38010.1	14840.7	19614.1	16125.8	19951.8	N/A	N/A	18169.9	14072.5	17001.1	29697.3	N/A	14945.4	31285.7	18183.5	N/A	15857.5	N/A	N/A	26603.5	19534.6	22262.5	18107.5	38907.2	32764.9	25611.5	23040.9	15911.7	25602.3	18444.6	26828.9	26253.7	21060.4	N/A	30123.3	19783.4	39194.3	12981.4	27020.9	21489.2	N/A
	1030.1187@10.796629	9433.33	17280.2	N/A	8929.26	N/A	9429.1	17626.6	15039.4	15453.6	7799.84	21019.8	12942.5	19890.1	N/A	44008.8	11501.4	13920.1	13835.7	N/A	14986.8	30512	15134.7	20926.4	11890.6	N/A	12902.7	14366.2	21547.1	12245.1	19532.7	32376.8	20379.4	N/A	17100.5	15594	24348.8	10655.8	20928.4	17338.8	20989.3	7000.59	20388.6	16454.4	26595.7	22290.9	N/A	7822.39	18720.1
	630.0487@10.8110075	22308.6	9547.19	39563.8	22348.9	27434.8	15456.9	9524.52	16248.5	13601	29536.3	8399.19	12089.7	7633.16	39836.6	27076.2	13206.7	17763.9	17138.3	293835	15271.3	6372.61	5721.36	10432	18318.9	31941.9	31554.8	16784.7	11045.1	25598.1	11100.7	9856.21	8462.94	19603.8	8928.09	24185.4	21754.6	15234.2	1620.91	16270.1	10729.2	13977.5	19458.1	13130.3	7524.86	10460.1	34911.6	28741.6	24647.6
	256.094@8.905213	51338.7	42912	N/A	49249.4	24162.3	7105.61	56302.6	20318.3	11443.3	54414.1	N/A	9442.24	63297.2	N/A	27500.3	64874.3	78570.2	54838.8	189424	12406.4	15192.5	13545.8	99847.3	10366	41304.7	11283.2	66297.5	60899.7	26707.5	41764.9	46100.7	105305	43127.1	16861.3	77381.4	96810.1	110864	98610.2	38444.8	22111.5	16368.9	10492.5	41634.6	12436.9	102819	10255.6	N/A	18515.2
	245.1079@10.3046255	N/A	9693.34	N/A	19052.8	13532.4	19024.4	10191.9	15178.2	24719.5	17723.1	10270.7	17981.8	23963.3	N/A	N/A	N/A	24992.9	5763.12	N/A	31203.4	20850.7	32215.7	N/A	37859.8	N/A	12135.1	8560.87	23021.1	17865.6	24114.1	52926.8	N/A	38308.3	61853.8	23593.5	25515.4	31898.6	47004.9	26125.6	27147.4	12460.7	N/A	N/A	22676.1	50906.7	17692.3	21103.6	N/A
	724.2714@9.18751	6212.85	15535.1	N/A	7000.01	N/A	13376.8	8896.63	N/A	21030.8	4998.9	21582.8	12943.4	16625.7	12557	10331.8	16689.5	26239.1	10949.2	51666.6	12174	N/A	19230.7	5815.96	11949.8	N/A	N/A	8446.95	14269.1	7583.68	N/A	N/A	N/A	10203.7	22545.1	N/A	N/A	N/A	14361.6	17783	20910.4	18814.4	N/A	16077.8	21266.9	20404.4	N/A	9557.86	15388.8
	438.9224@13.126305	22059.2	13122.2	24389	18604.3	29194.3	18612.3	6981.37	21997.3	15360.5	18022.4	13980.8	13287.9	15099.1	26911.1	21663.2	17684.4	17637.8	20069.4	186868	15558.3	11512	11520.8	14888	16190.1	37501.3	10739.3	16288.7	8773.78	13452.2	15476.8	12407	13133.1	15178.6	14998	17708	18165.6	10851.3	14114.2	20837.7	16537	18648.7	29077.7	16748.9	10357.5	16696.3	18579.4	28609.8	20094
	202.1202@12.26105	22838.6	20294.2	23326	21996.4	27180.2	17850.1	7716.25	N/A	20504.4	N/A	13402.7	17272.4	15353.2	N/A	28779	24379.7	15403.7	24649.9	238796	12512.3	8583.43	13359.8	12959.3	19627.5	N/A	24015.8	17258.2	17804.6	27828.9	15560	12409.8	18217.8	17152.8	16625.3	14136.3	16202.1	11772.5	13311.2	21981	17113.7	22546.8	20946.6	N/A	9938.96	16193.2	35937.4	31006	17138.9
	175.8938@13.244186	21945.1	17874.4	30222.4	23894.5	29286	15994.1	18201	21123.9	15199	15383.5	15210.1	N/A	15747.3	29201.4	N/A	21005.3	21652.2	23806.6	273759	15041.4	14054.5	15094.6	N/A	18421.9	46224.7	25177.2	19507	N/A	24684.2	N/A	11933.2	14423.3	19291.4	N/A	19601.4	17902.5	N/A	13871.3	22667.9	17754.6	23307.5	30323.1	17974.6	N/A	15149	33055.8	N/A	20690.1
	436.1457@9.09548	27933.2	35796.9	8151.18	19027.6	12016.3	24710.6	N/A	8397.89	24029.1	N/A	27811.1	15765.3	14695.9	12640.7	16931	16790.2	9233.08	N/A	125318	40544.8	32631.7	N/A	N/A	32361.1	N/A	22654.8	N/A	16861	13951.3	17787.4	20276.7	N/A	N/A	24737.4	22769.1	7557.41	36964.6	15483.3	N/A	12199.2	N/A	N/A	15967.1	38645.9	19444.6	N/A	20564.8	N/A
	562.1153@9.167007	8281.56	13828.5	27464.2	12531.2	15358.3	16078.9	10938.2	N/A	22448.3	N/A	21981.8	28494.1	13507	N/A	20591.8	12586.1	17515.4	14332.3	248988	6935.56	38239	10564	16405.3	12916.7	23640.8	N/A	22127.2	12251.1	14405.2	15904.6	21353	N/A	10098.9	N/A	N/A	N/A	N/A	15093.3	25987.6	15352.4	10925.8	19694.8	N/A	33014.2	11742.2	36412.2	3363.19	N/A
	426.087@10.807562	24732.9	13727.9	52880.2	23742.2	59147.4	14434.5	12456.2	29946.4	13916.1	38156.3	16250.5	20222.4	12010.2	57052	38404.5	16860.3	41749.1	18886.8	485629	23340.7	13309.2	9063.32	18075.7	17178.9	49233.5	48144	38564.3	15210.9	30328.7	16398.3	14643.5	14214.8	23225.3	12550.7	33899.3	30128.5	25565.3	9432.77	19878.1	12582.5	17041.7	51619.8	20016.7	16427.2	12678.3	36389.5	27542.1	33839.2
	253.91@13.252731	21443	14789.4	22257.2	24269.8	28177.8	17265.8	18385.2	15764.2	13936.5	9087.92	17508.3	10829.2	16389.8	28255.9	19050	19794.7	22761.2	25470.9	307398	14823.9	10108.3	15070.5	14879.5	18962.3	43559.5	27408.9	14099.2	16450.5	25541	19531.8	11353.1	14207	22042.4	15374.6	22038.6	20181.4	12347.6	13124	22495.4	18170.8	21394	28478.2	18235.5	10268.3	12799.9	36266	25782.5	22029.3
	881.9936@11.062936	23204.2	16019	35245.2	22085.1	N/A	15540	N/A	34657.1	13684.3	23886.9	17722.1	19602	13054.2	30767.9	N/A	18849	26344.2	18490.5	246802	19716.6	15034.6	9506.68	19417.6	15669.7	N/A	28192.5	22775.2	15054.6	30436.9	16920.1	9113.83	16837.6	16308	14014.3	26898.8	25116.3	19048.5	11194.8	17127.3	14628.3	18213.7	30510.2	18795	7521.33	14737.9	33809.9	26759.5	N/A
	373.1235@10.803629	25994.2	12407.2	50421.9	27827.4	42420	16700.1	12033.5	21178.8	14112.7	33866.3	17201	21032.5	14385.4	23791.3	27060.3	N/A	36310.4	25906.8	285367	16551.6	11044.9	11496.7	16210.3	18170.3	34809.9	26985.6	35785	16871	36182.2	17279.1	14222.9	12786.1	24671.2	14069.1	29941	24901.1	9356.77	13317.2	N/A	16223.1	21090.8	36743.6	20143.2	15515.9	16909	38351.7	35707.6	33626.2
	228.1343@10.216297	25372.5	25241.5	21712.4	N/A	N/A	66519.1	N/A	39445.2	54898.7	29302.9	51211.1	64098.1	61330.2	N/A	157712	50893.8	N/A	84050.6	N/A	N/A	60889.5	16119.1	159024	27186.7	N/A	N/A	40537.7	16099.9	N/A	35688.7	N/A	67740.7	N/A	40681	N/A	19923.7	39125.4	38949.3	62817.1	14073.2	138791	N/A	26878.4	126911	95800	N/A	N/A	67486.2
	454.1817@9.481344	16307	35705	27542	19615.1	25359	16869.6	36559.9	31568.8	8904.42	10454.9	37700.6	38517.6	37336.2	13326.3	29133	7509.62	N/A	17246	N/A	37501.3	29378.2	16627.4	N/A	12770	25819.3	36745.7	22465.5	29222	20242.2	26558.5	30840.8	43365.2	24542.7	11068.7	34944.3	33052.1	36599.8	23389.5	N/A	13894.6	N/A	N/A	N/A	31609.4	12872.5	16123.3	25635.1	N/A
	414.162@11.638311	20882.8	6635.51	37887.6	23525.2	33812.1	18161.5	12465.8	21248.2	16517.8	8642.71	14899.2	11587.6	15236.5	12896.2	30638.1	20073.8	19394.7	24479	119344	10906.2	8540.82	15676.5	17341	19223.8	58381.5	25931.3	7194.98	18326.8	30921	17348.8	18093.3	10538.9	N/A	17470.8	15086.2	17881.8	N/A	15374.1	21379.9	17761.5	20496.9	22451	19388	15537.1	16622.8	42492.7	28653.7	23697.3
	523.9195@0.8378051	27865	28171.6	41105.2	N/A	26087.8	20352.4	33445.9	38189.3	26750	31203.7	27151.9	15920.2	N/A	35380.8	N/A	11784.9	20075.9	14371.9	N/A	19771.2	15556	15389.9	12005.7	11124.2	18685	17719.8	14494.4	12258.4	15386.8	15012.9	11582.5	7584.63	12605.4	9833.93	11819.2	12199.9	10011.9	9068.77	14398.7	15205	10215.8	28094.5	37324.1	12250.6	11291.5	35350.4	27749.1	37854.5
	400.1552@9.677571	36912.5	43715.4	17211.6	11197.9	34411.2	24858.3	45192.6	20100.4	28354.4	79319.9	39618.5	14608.9	25245.7	N/A	47956.6	16971.9	126120	N/A	260150	8021.46	22229.4	N/A	66737.3	N/A	9033.53	12246.3	27363	N/A	14215.8	29415.3	55384.3	44335.2	31200	55730.6	32074.6	21439.3	38248.8	49416.2	85282.4	44678.3	14666.1	10482.9	16741	15697.8	27253.4	39859.9	N/A	23703.1
	254.057@11.419041	22029	32038.1	37261.2	26649.9	31105.6	29632	47490.2	31068.3	33230.6	25271.1	33750	35991.3	29076.4	29791.6	43371	27013.2	33648.6	28757.4	N/A	21832.2	N/A	N/A	N/A	N/A	N/A	N/A	N/A	N/A	N/A	N/A	N/A	12689.2	N/A	N/A	N/A	N/A	N/A	N/A	19977.2	25562.2	15007.6	20260.7	46182.4	29847.8	N/A	N/A	N/A	23605.8
	270.1084@11.04872	24466.7	18069.6	21604.2	24357.3	38512	17380	N/A	14952.2	17075.2	26083.7	17472.7	18593.4	14451.7	37066.2	37144.9	16566.9	24833.4	26165.6	377616	17940.2	17531.2	N/A	19296.2	20576.2	N/A	29704.9	31052.4	19916.1	35594.4	19057.1	11193.6	20780.1	24787.3	3568.53	29794.7	17141.4	21340.5	N/A	22836	17544.7	22674.2	7563.59	21553.7	20103.1	15249.5	40587.4	28683.5	26662.8
	256.094@9.196021	23359.7	55884.6	19726.8	30245.8	17914.6	44497.2	19193.7	28638.7	41406.2	N/A	63626.8	24823.8	N/A	18619	28388.4	52617.7	38624.9	51430.9	N/A	15561.6	10525.2	22399.8	16101.7	28839.8	26578	19694.3	29291.4	N/A	15343.2	18827.4	46840.3	27246.7	21268.6	23168.8	13915.7	31484.3	N/A	21131.2	24448	23792.2	39754.2	61476	68402.3	32611.5	8532.14	22080.2	15919.8	37533.9
	357.926@0.86681986	14463.1	24184.3	41517.1	13478.4	20210.1	23873.7	36375.8	10604.7	19870.3	26841.2	9866.31	32176.8	24227.4	51715.3	N/A	8722.37	27403.7	9381.48	N/A	26772.1	9566.85	6605.89	9432.13	N/A	9105.11	70183.9	53274.6	7203.56	N/A	6573.62	12020	21506.1	8107.27	10643.6	6257.91	15398.6	13056.7	9826.48	N/A	10247.1	5092.67	28919.4	14939.1	6214.5	5599.74	7565.86	8104.54	35731.7
	146.094@9.873691	20829.1	25677.4	N/A	22994	N/A	38865.6	19269.2	28031.7	37051.6	19530.9	35289.2	32094.9	82647.5	N/A	50611.2	66654	56835.1	80995.7	40982.3	10017.1	49174.5	28380	68800.3	32455.8	46157.9	26197.9	28718.2	24203.5	27036.7	18210.6	12059.1	38633.6	30661.5	16698.4	28460.3	14962.6	17741.1	15129	19320.4	N/A	55755.7	36096.1	59345.3	43840.6	18990.5	26382.7	11687.5	72214.6
	164.047@9.602349	107384	111270	84993.3	92200.3	52250	70911.7	111810	163790	127954	N/A	88369.2	87706	107399	26119.7	40482	3599.93	N/A	57621.3	N/A	142832	159958	386665	209010	113371	132124	1.11831e+06	114951	302317	306306	226170	140588	215678	372961	197727	336630	130407	342334	200587	61976.6	82373.7	109113	N/A	45331.4	48084.2	102966	72520.6	160673	N/A
	463.9093@9.7498455	16377.5	11308.9	14893.8	19383.7	35789.8	N/A	10744.4	21399.9	16387.2	25151.2	20489.8	18855.1	15898.8	N/A	57216.9	25663.6	26403.5	18013.8	N/A	50886.1	21315.3	13776.9	12264.8	19881.8	26069.8	12658.9	12609.9	20988.6	22633.8	17533.3	8355.58	11216.4	23556.2	N/A	14718.3	13643.8	9554.05	N/A	N/A	15226.6	29032.4	30137.7	45590.3	16406	17168.1	20581.5	18423.8	20091.7
	506.9113@13.123183	19896.5	18037.2	30592.6	24012	32294.4	21405	17230.3	27058.3	16361.9	18884.7	17103.9	13711.6	15151.2	24575.2	N/A	21044.7	29313.9	20714.5	280548	11982.2	11735.9	13998.6	N/A	18872	38918.6	24973.5	24373.7	N/A	N/A	20073.5	14401.9	15531	19704.5	17394.5	20633.3	19023.4	N/A	15969.1	23814.6	19341.6	24974.3	29426.2	16849.8	N/A	17371.5	38699.3	29676	19698.1
	252.0995@12.322451	24887.2	12406.4	26285.4	27645.1	27535.9	20541.2	20119.8	24966.1	17077.6	N/A	17736.4	15362	19576.3	N/A	21766.8	23807.3	17050.5	30216.1	195736	15504.5	18395.1	17494.4	14581	22222.9	52788.6	25690.2	17889.5	22161	31148	18599.5	13115.8	14258.9	21729	18153.4	17858.7	20406.4	17247	17333.8	26812.5	19393.6	26517.1	33931.4	17427	16919	18769.4	46006.8	31154.9	17806.8
	266.1613@10.337073	35323.5	N/A	53210.5	53839.4	46536.6	58143.5	87208	33657.8	58382.7	66132.2	75656	39717.6	82615.3	31732.4	30724.2	62470.7	N/A	N/A	N/A	32309.1	22208.5	42526.7	54854	77473	65730.5	42685.3	54690.4	32872.8	30548.2	27406.8	N/A	43781.4	52289.8	37004.4	34067.4	61484.5	51382.7	28449.8	12970.4	20685.8	57899.2	21186.4	99105.9	48164.6	37913.5	N/A	N/A	30019.5
	312.0268@8.955202	8316.22	7158.86	6848.97	11600.7	10535	11285.9	13746.1	9963.82	13588.8	21679.2	N/A	N/A	10541.5	14232.2	N/A	14557.3	9895.76	15195.4	134539	19719.9	10616.3	27957.1	13466.5	15791.9	N/A	N/A	8419.65	20564.5	18309.1	19357.3	N/A	N/A	12618.7	19104.5	9784.87	N/A	N/A	15779	18141.5	22525.2	17458.7	N/A	16118.3	8104.1	18778.6	22807.8	5813.27	14347.1
	486.2186@10.75581	11054.8	48423	45828.1	12437.7	9202.36	56631.7	47569.1	40704.4	40426.9	N/A	54287.9	33177.4	44418	N/A	89315.4	21896.2	42999.1	23056.2	N/A	40271.1	77738.8	43290.9	59573.4	17388.4	N/A	32605.1	40139	49094.5	18752.5	2516.77	78611.9	54853.3	8138.1	29412	41256.8	55625.4	25040.4	51939.6	22321.7	15696.7	N/A	N/A	46663.8	53304.5	49121.4	14691	9332.42	45360.8
	592.1779@9.497673	18009	40310.2	21754.2	19667.9	15548	20669.6	26161.1	16261.4	21654.3	9682.26	23529.1	22201.3	32426	11761.3	16779.5	13334.7	19209.2	17429.3	N/A	21311.2	22042.2	27216.2	N/A	21765.4	26000.6	N/A	32871.7	18761.8	12706.6	15416.2	29367.2	36572.4	25257	33882.4	25990.3	N/A	53074.4	25641.8	11780.4	21203.5	12032.4	8644.33	23410	24446.5	22783.9	9567.97	8290.29	10058.6
	430.1099@8.205435	N/A	N/A	N/A	N/A	N/A	N/A	N/A	N/A	N/A	N/A	N/A	25009.9	15311	N/A	N/A	N/A	N/A	N/A	N/A	44284.7	63457.1	116162	31774.8	N/A	N/A	19628.7	24118.5	64288.1	45968.1	64221.4	19632.2	N/A	N/A	52399.7	15155	21423	22466.5	64342.3	N/A	N/A	N/A	N/A	N/A	N/A	33606.9	N/A	21116.3	N/A
	556.2082@10.064411	58116.3	125433	18200.6	12616.3	15009	147127	73140	41900.7	55020.3	44430.3	125020	91318.3	55520	23858.8	22460.4	23322.4	29237.3	20947.3	N/A	23609.5	N/A	N/A	N/A	N/A	N/A	N/A	N/A	N/A	N/A	N/A	N/A	N/A	14627.8	N/A	N/A	N/A	N/A	N/A	24444.6	51691.5	N/A	15611.6	46118.1	135616	N/A	25343.6	14982.6	36980.6
	510.1687@11.026265	25227.1	9707.34	22895.1	24647.5	15029.5	18415	12107.1	17330.1	18303.4	22268.1	18267.3	19319.8	16774.7	16221.5	13630.6	23012.6	14189.6	22605.4	281580	10649.8	8206.61	15115	20905	20554.3	25475.7	N/A	16181.9	19128.7	28664.7	19728.1	19630.4	9138.76	22329.1	19165.7	22198	12625	12371.8	18187.3	22750.3	18857.7	21950.7	34569.3	21504.3	N/A	18695.9	38864.6	29196.8	26563.2
	486.2187@11.086855	16064.4	29627	16788.3	19888.5	N/A	16255.2	31755.1	20931.8	29497	16288	30652.7	17114.8	37804.8	10161	25427.6	22302.3	9239.26	33984.3	N/A	16326.6	31676.7	29044.3	36410.5	25598.3	24602.4	12756.7	21188.6	35510.1	22941.9	23993.8	40540.3	38190.5	17090.1	39225.3	16210.9	25791.5	26077.1	50063.9	49948	35465.8	17450.8	14083.2	24011.9	24040.3	36705.6	23373.8	11239.5	29186.1
	368.0491@11.423749	24477.9	30155.6	31684.1	22482	24782	34094.3	31417.5	26165.5	35781.7	20485.1	31906.9	38923.6	30122.8	32544.3	30582.3	N/A	38868.4	22221.6	N/A	22132.4	N/A	N/A	N/A	N/A	N/A	N/A	N/A	N/A	8596.84	N/A	N/A	10160.7	N/A	N/A	N/A	N/A	N/A	N/A	18837.2	23225	14976	17493.3	37556.4	22734.4	N/A	19208.1	N/A	25263.3
	286.1871@9.656973	19182	31878.8	23052.6	16703.9	25106.1	28466.9	33580.9	N/A	32439	15996.3	35273.2	40193.9	35667.2	32811.5	37181.6	40541.7	42763	44569.4	N/A	20956.4	25025.9	26664.9	46171.9	28263.9	26136.6	29063.2	25078.6	19568.2	17369.6	24815	20764.5	24790.9	20144.3	23944.4	20041.5	21268.6	26797.3	19215.4	12885.8	27939.2	43597.1	36369.5	34916.3	36635.3	23430.5	19859.7	N/A	28241.6
	850.5789@9.506473	18517.8	10555.4	24049.2	31685.9	N/A	22178.1	N/A	27857.4	16155.4	10758.5	14648.9	21637	N/A	24228.8	N/A	29397.1	17786.2	12836.4	N/A	5700.79	13332.6	15064	8331.37	23294.6	19749.2	14307.9	24297.7	18192.4	N/A	21703.2	10852.3	9220.1	17913.3	21009.9	10306.8	6266.85	6780.99	17564.1	24269.9	16384.4	33776.9	22238.3	N/A	30178.9	21734.7	41939.9	25859.1	19789.6
	270.1457@9.84855	38168.3	62566.5	63618.7	64255.4	101300	102749	112268	94360.9	96757.1	79048.7	98636.4	131919	129654	90647.5	148940	130509	117857	109035	837627	85868.3	97083.1	36317.5	91015.6	N/A	69708	47850.7	89193.7	73760.2	42835.4	67083.6	143463	108223	11901.4	39296	89983.5	41077	104983	71922.4	43441.1	60822.4	12975.7	93047.7	88726.4	155732	137777	46514	53385.6	77615.4
	366.1451@11.185806	28453.2	27768.2	32384.5	29637.9	27781	22201.6	32447	18088.9	18309.1	34730.8	16095.6	10716.1	19994.4	30008.8	32068.3	30779.5	22773.6	36072.1	543716	29493.9	9428.99	20668.7	23673.5	21693.4	72929.2	28155	18930.3	21996.7	37533.6	12154.3	15714.2	31171	27355.5	N/A	N/A	19121.3	17756	19444.2	27322.4	N/A	30099.6	57458.3	32253.4	18200.2	21090.6	45900.4	34299.7	23957.7
	282.145@8.842004	23279.2	33585.4	17215.4	20482	24121.2	30711.5	19768.1	N/A	33124.5	18519.5	20791.8	13830.9	41333.3	22854.6	86391.3	168188	107067	155998	305581	17199.1	13881.5	39250.3	14135.4	27908.5	35893.1	25821.5	14613.1	23943.8	24730.8	37662.9	18897.3	29737.1	33742.4	38944.8	30543.7	16974	43048.6	30084.9	28818.6	28404.9	71726.8	206215	84683.7	37064.5	31713.6	18098.8	20122.4	184535
	445.1806@11.186459	29242.7	27493.3	21475.2	24709.9	37802.2	18799.4	N/A	N/A	19095	25889.2	N/A	19984.8	18015.7	12148.9	26733.4	N/A	6730.7	21744.8	268124	21029.1	14961.9	13606.3	N/A	20557	37212.6	17250.9	6945.77	15993.7	16290.3	17581.2	20050	N/A	26531.3	21613.8	11423.9	N/A	11883.2	17513.5	21797.4	18006.9	23965.7	41063.4	14028.8	12864.3	16406.7	48502.8	21553	27893.2
	689.8396@11.203689	12138.3	15043.2	N/A	N/A	17462.5	19612.8	16633.9	N/A	21225	10596.5	N/A	20516.2	13922.6	13126.7	22391.8	25590.3	17625.4	24195.4	N/A	17937.7	21911	25894.2	11247	29421.2	N/A	15064.8	13806.1	21695.1	12389.4	22451.9	N/A	16262.2	21323.1	21832.3	13549.9	N/A	22290.6	23188.9	20227.7	21843.5	25136.6	12100.8	16104.5	20897.8	17915.1	N/A	11582.6	17093.8
	961.7895@11.203221	17795.4	19718.4	17707.1	18021.6	12914.3	23533.7	17110.1	17635.3	25740.5	16373.4	22057.6	21441.1	16001.5	25566.2	23887.4	1704.19	34633.9	27685	103980	22641	22462.5	21990	17065.6	27426.4	18291.3	24611.9	23531.1	28461.9	32673.7	22285.5	21665.4	14796.3	22335.3	20908.2	20906.3	23609.4	21068.8	20303.7	21260.8	24958.6	31160.1	N/A	20369.6	22833.3	20661.8	23497.3	15693	22969.2
	414.1281@10.171573	60434.4	68679.6	39159.5	24026.4	21768.8	56514.2	58654.6	36027.6	42147.3	45396.4	62602.4	70791.5	70740.8	32628	19762.7	18791	12076.7	30248.3	N/A	17472.9	N/A	N/A	N/A	N/A	N/A	N/A	N/A	N/A	N/A	N/A	N/A	N/A	N/A	N/A	N/A	N/A	N/A	N/A	30593.1	49252.8	21576.5	25443.8	55983.7	58357.8	N/A	19276.5	N/A	33921.4
	304.1668@11.551636	30407.8	27078.5	43035.7	34292.6	52907.6	22261.2	23509.2	36247.2	22201.9	28559.4	23503.3	22571.7	24798.7	37392.1	46193.1	33035.3	33893.4	38628	467771	29480.7	23228.7	21022.3	23324.6	26222.6	69731.9	38953.3	27891.1	26048	43101.5	26661.6	19535.2	19210.3	30019.2	22333.7	30418.2	30145.9	20521.6	19390	31500.4	24623	31449.7	49982.7	23750	21564.4	25352.5	51133.7	39129	37251.5
	436.05@1.0151317	32847.8	14019.3	59334.3	25792.6	67123	N/A	N/A	79420	N/A	7695.02	N/A	N/A	N/A	N/A	N/A	N/A	N/A	N/A	N/A	N/A	41633.8	26449.8	43783.1	21051.9	N/A	44576.8	N/A	64932.9	18911.9	55116.5	N/A	N/A	N/A	N/A	11168.4	16830.5	N/A	N/A	N/A	N/A	N/A	N/A	N/A	N/A	52402.4	N/A	41447.2	N/A
	72.007@0.8329998	25205.9	20597.9	32714.8	20990.4	28931.9	22010.2	23080.4	N/A	21482.1	N/A	20479.1	17923.1	19761.8	29054.5	18922.4	20346.4	N/A	19893.5	N/A	17921.1	21306.9	N/A	18020.9	17893.3	24659.7	28041.2	25275.6	18404.9	24777.4	16603.6	N/A	18230.8	23199.6	16670.6	18145.9	N/A	21980.7	16726.1	19147.8	18503.9	19080.3	28706.8	18864.2	19877.9	18333.8	27438.8	18233.8	23089.6
	200.1044@8.849863	27227.6	41689.4	47365.7	29982	49268.4	49823.2	49171.3	N/A	56006.2	54262.8	69129.2	63267.6	26650.6	57609.9	83527.8	81094.3	82260.7	80197	351090	N/A	19753.7	38999.5	104910	N/A	N/A	28345.2	N/A	5319.12	N/A	28836.6	21763.3	36383.7	42450.9	30719.9	35775.2	38057.8	N/A	33836.3	12271.3	7987.09	80562.1	39132.1	98953.7	N/A	32704.6	22308.2	13026	56664.9
	366.2391@10.132316	78776.6	151806	392255	37037.2	76747.4	142831	205504	290851	51747	100714	146399	195198	77282.8	20267.7	601713	134816	115773	203167	1.17191e+06	64110.5	911687	248384	153959	101273	99805.5	132730	158383	100036	102986	175202	1.30817e+06	227380	178133	586036	338585	222848	1.19088e+06	28498.1	224715	567002	125447	121256	113286	1.04612e+06	36448.1	422569	203646	117188
	220.0732@9.631696	29859.9	3642.44	15655.1	35508.4	N/A	44879.1	35782.9	21277.2	48604.2	47197.8	18150.6	49069	50290.2	34758.3	25929.8	36969.1	32558.1	45358.2	981973	17956.7	31693.4	21873.3	N/A	34734.1	N/A	N/A	27217	N/A	N/A	18015.3	18562.5	45212.7	26234.3	23758.4	28054.1	24572.7	24337.8	23812.9	47600.2	31585	36541.3	N/A	25704.1	38585	21134.5	60355.9	33831.8	24997.1
	329.1291@10.461684	129770	76322.4	N/A	167957	51258.8	178234	60412.9	43999.3	218881	63763.5	68698.1	91120.7	123290	57473.4	29329.1	96787.8	N/A	81093.5	348904	16071	21576.8	43665	40825.5	143758	N/A	31645.9	108714	N/A	14842.7	28606.9	23532.5	161547	46488.6	35375.4	39063.1	41957.7	85817.1	32315.7	41147.8	46807.3	74741.4	62291.3	60511.7	166967	50179.9	85598.9	45797.2	32942.1
	598.3928@9.469297	21505.7	23913.9	25359	27036	34371.7	24070.1	9977.02	15449.4	19710.3	12986.8	18378.6	24684.1	27713.7	25042.1	31996.5	36728.3	21051.4	36604.6	201447	21093.7	15359.6	15952.1	7387.13	24926.7	27448.9	34023.7	15217.1	17345.9	N/A	19819.4	14248	18047.3	23088.6	16833.5	15433.5	17860.1	18743.3	20047.4	26024.3	23061.1	37670.5	32399.9	27750.2	29572.3	15690.9	49623.5	N/A	17415.6
	466.1331@8.918691	24000.4	N/A	12515.3	15769.8	18058.5	17445.5	31656	9350.37	19392.1	23609.1	7115.57	37287.4	10927.3	N/A	N/A	N/A	N/A	N/A	N/A	37962.8	34157.4	48936.4	22353	37205.5	19422.3	31558.9	33036.6	32864.7	27472.6	33613.3	32445.9	33836.2	20470.1	43253.9	28761.7	17007.7	55501.3	27392	13198.6	22195.6	N/A	N/A	N/A	15814.4	31177.6	8135.72	21428.3	N/A
	1097.7653@11.202575	17959.8	17259.2	19347.2	21352.5	19367.5	20804	18320.3	19795.3	19414.1	14988	21519.5	23704.9	16305.3	18826	N/A	24412.6	39996	28221.2	142391	N/A	22663	19438.5	20970.8	26770.2	29882.7	19007.1	26437.4	24012.8	27214.1	21779.1	19523.1	19565.1	20095	17317.4	22507.1	21460	18260.4	14099.4	22394	21119.4	24414.2	N/A	20177.8	22018.3	20377.4	23681.5	17296.6	24927.7
	340.2063@12.291747	29379.1	15709.2	N/A	31127.1	38463	18317.6	13141.9	N/A	21478.8	23421.1	19211.5	13760.6	19635.9	24331.5	47876.8	24644.6	11770.1	33861.7	119421	19526.4	19680.1	17940	22113.5	36265	61824.6	40643.8	20870.5	24409.7	28409.1	18214.2	24705.8	9651.04	24557.1	22905.8	15339.6	33278.3	20181	25901.8	26464.1	25553.5	31543.2	12606	N/A	20903.1	19183.8	44679	25205.5	12327.3
	304.2236@9.880612	N/A	41078.6	34334.1	14506	39402.1	33833.3	53095.6	29171.5	46506	35111.1	51781.2	59855.5	50850.7	39259.6	51614.1	57707.3	65498.2	84575.7	273436	82341.8	44681.8	42334.1	40038.6	15389.1	N/A	35296.2	42792.5	21891.3	29293	34384.7	39833.3	43438.8	17255.6	35010.7	29889.7	40028.9	49111.2	N/A	29308.4	42924.7	25254.9	44462.3	52413.5	54775.5	N/A	34869.8	28741.6	46479
	493.8999@0.8657625	32328.9	29814.3	49539.2	27169.1	28163.5	33301.9	41518.2	53196.3	33036.4	36771	32435.2	26764.4	20480.4	38485.9	N/A	16643.5	25839.8	11816	N/A	26626.6	N/A	11031.5	10742.4	N/A	N/A	N/A	N/A	13446.3	N/A	N/A	N/A	N/A	N/A	8402.86	N/A	N/A	N/A	8653.51	N/A	N/A	N/A	35715.6	29405.8	10947.3	10278.6	8285.79	17689.3	49027.7
	1356.617@9.539618	24056.3	57783.7	N/A	8743.41	51193.9	28312.5	35908.3	66090.2	41998.7	37397.7	36610.3	34259.8	20263.5	32064.2	N/A	21658.7	N/A	N/A	N/A	N/A	15794.9	N/A	66797.2	36153	132165	85025	30469.8	16137.2	4160.88	25336.8	53732.6	46785	49329	29293.6	33129.5	39628.8	29227.9	14991.5	4068.91	13920.6	13397.1	65034.7	N/A	19289.8	2754.29	8815.76	16400.5	N/A
	1479.774@13.020604	26939.1	N/A	39903.6	29720.6	22786.9	24165	22775.2	13930.3	21260.1	31846.6	N/A	20202	19881.8	33494.2	44743.8	22756.5	31268.6	27734.5	293773	24930.3	23431.7	18367.3	6097.35	N/A	59617.5	N/A	21034.3	18546.5	N/A	23643.9	23622.1	20327.5	23400	20523.6	25358.1	N/A	21896.1	18994	N/A	20207.1	26021.2	39327.2	21905.6	21072.6	19024.3	N/A	N/A	27383.9
	950.1687@10.950655	N/A	6554.12	N/A	10980.8	N/A	8558.63	6770.03	N/A	9312.47	N/A	N/A	8106.96	9673.91	N/A	N/A	5655.47	N/A	4841.81	N/A	6684.14	8717.12	9256.56	4960.68	8356.59	N/A	4416.55	3551.8	10954.3	17994.9	10292.2	10010.1	8707.83	N/A	10168.5	5448.78	4837.13	6573.47	8158.77	12800.1	9986.03	N/A	N/A	N/A	3624.68	10088.7	20851.2	16556.5	7914.91
	364.0237@9.563717	57751.7	51897.4	35427.5	75024	17442	53102.8	66980.3	N/A	115873	24436.9	28818.6	N/A	40993.9	18266.6	N/A	47534.7	32152.6	47688.8	N/A	24569.7	149641	84228.6	20632.1	51903.8	N/A	14295.9	12418.8	46756	17175.6	43157.6	65636.9	49549.7	16299.8	77138.6	22296.3	19420.3	104131	35554.5	19760.1	22237.2	17090.1	N/A	111750	62091.1	45155	20133.2	28736	22479.6
	376.118@9.084889	28769.6	40344.3	29203	27140.3	16762.2	39203.8	24312.5	13053.7	57018.1	16318.3	40388.1	N/A	53430.4	24584.1	36880.2	62988.4	62854.9	89932.6	342083	69320.8	60572	95501.4	41576.4	32013.8	24664.4	17526.9	18726.2	48764.8	32294.9	47150.3	38780.4	68064.3	29571.1	64069.1	21751.4	44999.8	48906.5	46580.7	42290	59202.5	40937.5	26980.2	41497.2	75253.9	49037	54372.4	42538.9	50904
	174.1251@10.47921	35353.7	12222.6	56249.6	33233.8	54537.5	5449.45	N/A	3575.8	23243.2	18185.6	9460.11	N/A	21699	64454.4	40013.2	28811.5	31062.1	46628.8	454731	31530.9	15488.3	22734.5	21312.1	34533.6	N/A	68162.5	49748.9	25192.5	42364.9	30048.4	22436.7	22745.2	37278.6	27481.1	38833.7	36823.7	27290.5	28400.1	32307.5	25643.7	26315.3	69412	56843.6	17276.6	30631.5	54966.9	52356.3	5853.42
	490.1293@8.786842	29527.8	35160.7	15636.1	27851.3	47859.8	49877.8	40478.1	23025.6	48529.1	22208.7	23717.1	28325.8	35838.6	13050.3	23488.8	30269.4	26329.4	41820.4	294296	N/A	35237.8	53814.1	58422.2	39203.1	20698.9	20709.7	34287.4	41215.2	32404.6	51245.1	25202	22580.8	8343.63	41426.3	22202.4	24398.8	39354.3	38037.1	24145.2	50448.7	19391.4	44415.9	53902	49883.8	40615.4	40786.9	58570.8	43711.4
	380.0967@8.186297	30752.3	N/A	N/A	21835.7	N/A	63363.8	40550.9	N/A	61618.5	21931	N/A	N/A	N/A	N/A	N/A	N/A	N/A	N/A	N/A	485469	1.17165e+06	752283	1.36981e+06	968791	2.0047e+06	151631	1.05665e+06	1.09877e+06	1.45312e+06	1.09131e+06	1.30753e+06	1.23797e+06	1.13781e+06	959357	1.43736e+06	1.32474e+06	969105	872465	N/A	34305.5	N/A	N/A	N/A	N/A	1.0904e+06	N/A	1.3652e+06	N/A
	320.0859@10.870585	37009.8	17149.8	N/A	38363.3	49775.9	21858.3	13647.9	32254.9	20724.7	26921.2	N/A	14097.9	13331.5	43731.6	39233.6	24580	N/A	26282	323486	15441.7	12192.9	16295.6	N/A	22830.7	N/A	41033.6	27836.5	30554.3	26748.1	23283	16957.4	N/A	33295.4	13517.7	N/A	29154.4	20755.2	19199.1	32304.2	20815.9	31588.3	N/A	14839.3	13588.4	N/A	55994.6	45289.6	N/A
	379.9773@8.667822	48094.8	19217.8	39985.2	42892.1	39452.7	38357.7	N/A	30102.9	26114.2	25190.1	32702.4	25016.1	24828.5	50534.9	28646.7	43008.8	22646.3	21910.7	N/A	49476	20369.5	17374.1	27133.2	23697.4	31452.7	136196	19666	31391.6	36908.2	N/A	21590.8	14775.5	N/A	16632.5	78298.6	34418.8	N/A	19211.7	43085.9	32043.7	55298.2	83902.9	32809.9	20372.4	16927.5	44933.6	29654.8	56572.3
	1038.9393@13.260392	37425.8	30255.4	50163.7	42594.8	55316.9	33405.2	29675	32658.5	27575.1	40751.9	31326.2	20335.5	29904.3	58377.8	35206.1	38777.3	40394.1	42125	487446	27651.3	16739.9	28795.7	31684.2	29499.6	84780.6	46594.2	34625.6	36146.8	57787.8	33467.7	19780.5	32600.5	39475.8	30143.8	37708	36038.8	22232	26492.4	43881.9	31645.7	40084.4	57416.8	32619.2	17942.4	30869.5	72778.9	51678.5	37511.9
	418.0017@9.178007	17394	10879.2	N/A	24360.9	N/A	26150.2	39168.8	N/A	38475.6	37732.7	37960.7	44846.9	36702.1	N/A	N/A	14162.2	15843.9	24297	522778	39951	55595.5	14975	N/A	16045.2	N/A	N/A	21373.7	5346.37	N/A	12846.1	23389.9	32948.3	N/A	31094.1	18971.4	22523.3	16292.2	35853.1	24114	26957.5	N/A	N/A	52777.2	28119.8	41146.4	28939.5	36107.5	N/A
	434.1191@8.02081	104581	172135	69888.7	98371.8	147442	146436	142637	N/A	177692	124535	137628	124145	101327	126682	133795	234925	197194	244014	343315	141768	116909	116530	142655	55226.4	N/A	44142.7	27061.6	107208	61899.1	96531.5	N/A	53136.5	82776.5	119093	N/A	41819.6	N/A	109005	65964.3	85023.9	129103	N/A	N/A	N/A	132934	32011	N/A	149394
	270.1314@1.0897297	33204.5	26197.2	46505.8	38598.4	30130.2	40887.7	25720	36692.8	32272.5	31035.1	70337.1	59189.6	38935.7	82514	82496.2	53668.5	69443.4	57690.6	N/A	77960.1	24196.2	29920.1	26970.7	16037	39794.3	25158.4	24119.7	37347.4	N/A	34643.3	33856	34183.2	26521	28740.6	25636.6	24249.8	27600.4	39217.5	10423.3	32825.1	33783.6	66572.7	71768.9	28793.5	43629.7	33857.4	31350.5	87028.1
	419.8952@0.8156901	40298.5	36656.3	74864.1	42756.6	58891.3	27259	36993.1	71793.8	25148	51372.1	42572.3	29977.1	20114.4	62349.1	42479.8	21857.9	N/A	16090.7	N/A	28460.9	29765	17566.6	30539.8	22784.2	87703.5	N/A	47196.3	23026.5	50196.6	22796.5	31268.9	29450.7	28323.5	20458.5	38472.3	40109.4	32749.2	22805.6	30592	21910.3	24784.9	55926.8	40937.8	28601	22144.9	66428.7	45916.3	N/A
	1314.606@9.33551	65035.9	75975.8	45774.9	23817.8	57432.1	53489.8	75241.2	119398	44735.9	67406.2	82697.6	46665.5	149193	109880	10636.3	6273.89	10332.2	N/A	N/A	8443.25	N/A	4499.94	44112.4	12607.8	102795	82858.9	9835.39	N/A	29622.2	4745.95	22696	10577.8	62192.4	8874.85	11284.1	43302.6	11787.4	11240.1	22878.3	4354.31	323097	492441	146594	149438	13211.8	N/A	N/A	N/A
	545.2639@10.007291	N/A	24084.6	32980.6	15850.1	13791.7	N/A	18153.7	N/A	22800.9	25070.1	20914.7	22158.6	45375.1	N/A	4429.26	13037	N/A	36775.5	N/A	6436.02	37496.2	59113.2	25499.6	30829.2	N/A	9610.05	59813.4	23560.5	10947.9	32224.2	10469	24538.2	4295.65	37631.3	18055.2	57116	N/A	38146.3	21280.8	42981.1	N/A	13411.7	58114.7	N/A	22274.9	N/A	28499.2	24114
	305.9152@0.81530946	43126.5	38617.6	101034	42697.9	74374.5	31264.7	36672.2	76523.8	27611.8	56394.8	39895.5	35946.8	23534.5	71071.3	56480.2	19329.5	41033.3	16153.8	N/A	32644.9	36032.4	16144.7	38493.1	24359	103847	64618	53084.7	26038	46288.3	22718.7	37031.7	35828.2	33067.2	26866.1	42498.3	47599.4	36143.9	23778.8	33016.6	26764.1	24654.2	77426.5	41805.6	31393	21591.2	67173.4	57104.7	59233.3
	290.0343@10.03535	39692.4	66274.6	42798.5	44531.2	28446.5	41867.3	43638.6	49123.3	46800.6	26805.6	47856.4	53756.8	42874	73878.4	32339.3	33695.3	82698.4	55623.9	193796	28692.5	N/A	N/A	6318.87	N/A	N/A	N/A	N/A	N/A	16290.3	9957.64	N/A	10351.1	N/A	27686.9	N/A	N/A	N/A	N/A	38075.2	41372.4	31161.2	29610.1	74015.6	34516.2	N/A	39189.4	10913.3	30320.4
	492.1612@9.408585	129271	57427.5	45127.6	80182.3	35928.9	27672.9	104357	42247.8	58068.5	32369.6	59833.9	103425	123822	19588	76738.8	99814.1	29043.2	89737	585098	854374	299185	233342	65604.9	328930	74506.3	41135.4	111238	227780	179348	129060	290680	19964.9	119093	207602	8843.62	10036.3	196937	347228	11670.2	24373.2	5258.33	N/A	88273.7	126625	297111	24612.3	124489	N/A
	162.0523@1.0586903	N/A	64154.9	16659.2	43383.7	97028.7	42051.1	50671.7	137643	53609.3	9794.64	59305.6	146692	N/A	107217	178912	42532.6	N/A	N/A	730337	86372.7	N/A	N/A	92509.8	N/A	110822	69843.7	70738.1	N/A	N/A	N/A	37421.5	26275.8	N/A	80813.6	87540.8	84959.1	89267.6	56393.1	N/A	N/A	35811	201323	N/A	49612.7	61442.7	N/A	N/A	140251
	528.3441@12.323169	48835	41568.6	79923	46020.4	90714.6	34681.9	40186.1	99102.3	34613.9	64123.3	49303.9	31638.2	36472.7	88546.6	77193.2	49643.8	64802.2	45780.5	806729	47028	40871.8	27655.9	43358	16306.7	133957	77341.2	52053.5	17824.5	60090.7	38765.3	40104.7	45037	35825.5	32932.8	64162.4	65785.7	75370.6	32252.5	41607.6	34798.9	42998.7	97300.3	56359.3	39952.7	32333.2	65526.5	53604	60482.3
	232.0806@9.845201	6985.54	15938.5	19001.7	21212.2	26268.1	11335.4	24002	10764.5	26295.4	23546.5	32127	38279.9	20413.3	N/A	14617.5	10550.2	N/A	23420.3	415365	47759.9	N/A	N/A	22290.5	38106.8	N/A	N/A	N/A	29900.4	N/A	32131	41105.5	31341.4	22588.1	44160.5	22716.7	13710.1	38563.3	N/A	34466.1	15440	17019.2	N/A	N/A	18442.2	36486.1	N/A	40095.9	13911.9
	476.1695@8.888784	19264.7	66011.2	N/A	21579.2	31510.3	31768.3	N/A	N/A	37369.8	28237.4	46005.4	43062.9	51932.8	23866.1	19915.7	41671.2	41247.2	38764.2	267586	N/A	96546.7	46976.3	36157.3	35834.9	10565.4	N/A	N/A	30243.7	16066.3	38335.7	108876	82820	65689.5	90698.4	50334.1	50891.6	62535.4	46391.3	54406.5	46437	5479.22	31071.3	26576.9	36639.8	33791.8	37648.8	25253.7	28367.7
	158.0434@11.324506	N/A	N/A	N/A	18654.7	N/A	22868.1	28476.2	N/A	16962.5	37157.8	N/A	28525.2	21497	N/A	N/A	N/A	N/A	N/A	N/A	57130.3	70846.5	50496.2	43840.4	N/A	N/A	39590.9	50451.5	N/A	N/A	39828.8	70752.5	59874	32656.2	48941.6	41440.2	47580.9	86755.1	42359.8	24822	N/A	N/A	N/A	N/A	63527.7	39226.1	N/A	35633.9	N/A
	874.0648@9.738736	25179	8584.51	N/A	36643.9	26794.5	25671.7	8817.7	11444.2	26761.4	23671.8	19683.6	11986.4	26301.3	47328.5	20504.1	40652.2	26140.2	N/A	N/A	46522.7	11919.7	21571.4	7696.74	34939.1	5397.21	N/A	N/A	37803.3	31280.2	29230.8	10910.1	8237.95	38158.3	8835.91	8888.39	12026	9620.12	14646.9	12282.4	20886.1	48381	23678.8	53308	30488.8	32036.9	N/A	24496.5	N/A
	230.1505@9.944389	31625.6	39600.4	N/A	33280.6	48648.7	49365.7	54084.8	20042.3	51438.5	54406.5	68093.2	84136.3	64147.5	N/A	N/A	82681.4	83369.7	95058	N/A	42679.4	21740.6	73409.3	71010.4	50644.4	N/A	N/A	89920	40945.5	36439.2	48644.2	37764.7	39101.7	36880.9	30975.8	45426.9	46137	55614.9	35858.3	N/A	44228.2	63957.6	N/A	72057.5	76671.1	42405.8	N/A	N/A	84531.4
	825.8139@11.202453	23785.7	24264.9	21201.8	30771	N/A	33731.7	27783.4	31074.8	31680	21295.6	32756.8	22469.3	24821	N/A	25668.3	40414.7	44423.4	34854.9	161004	39857.5	37507.1	38861.7	24955.6	44721	N/A	22551.6	23973.8	34137	32320.5	33209	31193.3	23855.4	32510.2	33540.7	22288.7	20841.3	29942.6	33931.4	32378.8	N/A	41860.4	19413.4	30230.1	32934.7	28842	27978.3	16094.2	31568.2
	402.8079@13.298751	57661.2	36686.1	76094.1	50211.1	72264	34075	41296.3	65486.5	38172.9	48854.3	40360.5	36834.3	33643.8	81194.2	67685.7	8199.18	56561.9	48107.3	894005	8345.66	29491	30784.2	43233.1	41577.9	105410	59972.4	55108.1	35271.3	63941.9	42408.8	39265.4	44684.8	48374.3	31868.1	64110	46145.7	37925.9	33160.3	44011.1	34301.1	48081.2	71412.1	36273.4	31725	37586	90642.2	63039.9	49391.2
	128.0836@9.10077	32955.2	52868.8	42050.5	39199.1	43613.6	73953.8	60989	N/A	5236.07	82920.5	62555.2	91038.8	64072.2	N/A	62647.4	6513.59	27313.5	169367	896699	54202.5	28843.4	54131.3	39184.2	48767.1	N/A	N/A	45798.4	31213.6	27937.1	37001.8	N/A	24422.2	34546.1	46673.8	13238.7	56609.3	59036.5	52507.2	69645.8	49991.7	N/A	48551.8	N/A	77343.9	47894.9	9642.06	123548	42523.8
	246.146@8.589127	20451.2	51642.7	N/A	25357.3	27161.3	47608	50328.9	N/A	43490.5	12096.3	58198.4	38488.2	9190.42	25946.5	24284.4	41359.3	67130.2	78579.8	284905	31648.3	49233.8	58174	64324.6	33300.6	N/A	N/A	57384.2	33425	N/A	37626.7	70025.9	44864.8	50814	5106.87	52111.7	31638.7	N/A	39761.3	27460.4	23773.9	75072.7	31953.8	58090	N/A	51584.5	26842.4	20207.5	49034.7
	477.9264@0.8170682	51941.5	68515.9	104973	85563.6	126422	36678	N/A	93910.5	38032.5	94930.4	47254.2	42240.4	36622.6	84688.4	54219.4	N/A	N/A	41203.7	N/A	N/A	45869.9	33351	44545.2	N/A	161141	79240.7	64964.8	41208.9	92725.3	39535.7	41597.9	55601.8	55238.1	N/A	79791.3	53765.1	46518.7	27481.9	N/A	29900.9	33741.9	148816	N/A	N/A	33931	92520.8	78259.3	105760
	390.0313@10.050458	58972.8	27362.9	33198.9	66528.8	37449.7	44041.4	35411.1	33084.7	41550.7	N/A	30726.7	24181.1	34000.7	41793.6	27519.5	43438.9	62226.8	42994.3	192102	15854.4	N/A	N/A	N/A	N/A	N/A	N/A	N/A	N/A	17804	6927.21	N/A	N/A	N/A	7590.78	N/A	N/A	N/A	N/A	36960.9	36177.8	N/A	33699.6	58427.1	22628.4	N/A	44323.8	9970.46	21491.1
	139.928@0.91701263	24760.8	81642.5	122997	33018	149924	20418.7	68486.9	85380.2	30677	75275.2	34340.6	20980	N/A	55489.9	39212.8	N/A	50484	43874.7	N/A	67800.7	116785	54405.5	80105.5	39596.7	90158.7	117973	N/A	57150.8	31908.6	33977.7	57158.2	36215	41958.6	19550.3	N/A	67476.3	27179.8	26473.8	N/A	15523.2	43902.5	88110.8	46908.9	72643.8	47982.7	42177.3	N/A	98897
	586.2092@9.4308	48101.5	46246.4	35049.7	84184.7	18537.5	49500.9	42313.6	3690.42	40466.1	62784.5	41950.5	50079.4	N/A	79743.7	16127.4	79974.6	90437.9	40123.9	N/A	27306.4	28409	15959.4	18076.5	N/A	117632	8024.01	63110	51957.9	24517.3	46637.5	26961.9	29992.4	46895.5	N/A	13066.2	29912.2	40004.7	N/A	83426.6	62275.9	99764.1	N/A	12726	55739.8	N/A	81218.6	38883.7	61535.6
	362.205@11.682427	61913.8	33103.2	29168.9	29793.8	N/A	42798.2	14488	N/A	58682.2	23145.6	24200.8	40702.2	43531.3	27264.9	N/A	16690.6	N/A	5510.5	N/A	10425.7	N/A	N/A	34922.3	81557.4	N/A	73445.8	16853.5	N/A	N/A	6982.38	13892.7	4073.11	75381.4	24537.9	22077.9	15259.4	N/A	N/A	14700.4	11092.6	132333	32695.6	31270.9	24671.7	25821.8	19491.2	N/A	N/A
	133.9304@13.241758	50819.9	44774.4	96578.4	66617.6	82459.2	38572.6	39407.4	71640.4	35151.7	56810.9	N/A	42320.5	33253.1	67841.4	64109.5	47649.6	65189.1	53372.6	480887	41868.1	35327.2	N/A	46808.2	40939.1	117624	73743.2	61906.7	41112.6	39224.7	40239.3	43827.9	44977.3	49609.6	33879.2	57120.5	49026.9	N/A	33323.7	50878.7	39699.6	45813.8	73183.4	49008.3	34155.9	34609.7	91609	64245.1	56983.2
	380.2179@9.391988	34510.6	95288.1	90965.2	42380.1	36645	35770.6	47953.2	61395.7	65579.8	72390	167528	107701	108657	94287.1	65104.4	80109.2	116521	91598.2	N/A	54195.9	N/A	114340	78771.2	35955.2	73895.5	47138	66612	67961.6	51755.4	96293.7	223174	202044	55369.7	124667	57122.6	105437	147678	120676	295233	140245	58311.6	48307.2	61870.7	109243	80797.9	122575	52293.9	42375.7
	1043.0385@9.872571	29384.7	39163.7	54615.2	34402.9	41465.1	35044.6	43650	40938.5	37175.6	19472.6	45773.8	34784.2	26605.1	56620.4	N/A	36132.9	52250.7	28540.7	N/A	49327.1	N/A	7302.29	N/A	N/A	N/A	N/A	N/A	N/A	8757.69	8143.54	N/A	8912.91	8489.56	4262.22	N/A	N/A	N/A	N/A	26476.3	34674	38661	N/A	36859.5	45155.3	N/A	42612.3	5085.9	44403.6
	376.2813@12.624807	47578.2	52530.1	226794	14976	14525.2	24964.1	28231.5	25355.1	24576.7	83816.4	41888.2	29241	34752.4	56341.5	49323	30836.4	48965.7	33927.4	629267	42079	13027.6	9675.86	N/A	21136.6	128989	N/A	58797.5	N/A	71397.8	16245.5	22456.3	46589.4	28431.4	20599.9	62195.8	48975.8	13536.8	35221	15815.9	28085.8	39413.8	44846	41197.7	16184.4	12349.1	44587.9	19569.4	48438.6
	351.1159@1.2684145	26920.1	53214.5	39487.9	39484.4	48269.3	29105.7	47661.2	25033.9	28528.3	46504	95904.3	68365.7	82220.4	157071	68621.7	62268.2	115090	78455.9	1.47318e+06	59649.4	34459.9	33294.9	40517.6	27317	54819.2	34621.1	40635.1	34219.6	N/A	46417.7	67480.7	100282	39089.4	55325.4	71871.5	54321.8	69273.6	53359.2	131077	64757	55947.3	61568.7	103474	33578.4	52977.3	259336	92219.7	88230.7
	1055.0234@1.0877236	32524.6	6523.49	36570.2	41315.4	38110.5	22713.6	16587.4	31047.3	29197.4	15461.4	24477.8	20449.4	39228	N/A	7174.83	N/A	N/A	N/A	N/A	19592.6	32220.7	24674.2	15054.8	52284.7	56961.8	29205.2	22282.7	25365.9	91112.4	20277.9	31764.1	13013.7	62912.7	23938	17616.3	N/A	25475	28238.1	30460.6	26715.6	84352	N/A	25390.8	16017.5	23933.5	62888	33874.3	10441.7
	651.9838@1.1925955	36763.8	41620.3	107008	20227.8	51511.7	39380.1	32141.9	88646.1	40957.4	56577.4	N/A	11084.6	N/A	N/A	N/A	N/A	N/A	N/A	N/A	22116.7	52975.3	30739	45083.1	37501.7	42676.6	68979.7	45975.2	31002	N/A	28860.1	34057.5	24199	29724.2	27120.4	37302.8	39225.5	27503.6	28548.6	6947.77	22146.2	N/A	N/A	N/A	39717	16553.6	N/A	12196.5	N/A
	311.9908@8.737833	41945.7	29605.1	15947.4	26211.1	22559.3	41192.4	34925.3	30490.4	23364.8	5575.94	18668.1	N/A	18387.5	24475.4	15875.5	26181.3	N/A	11164.6	N/A	25187.5	N/A	N/A	18875.4	27810	N/A	117483	13586.6	30690.5	32774.4	22897.8	11228.1	18686.8	73869.7	25510.5	50580.8	8946.9	25174.4	27255.3	34829	34059.2	53693.4	42713.3	N/A	20262.9	N/A	29798.1	25728.7	27642
	358.0992@10.80418	60699.4	33178.4	70872	58098.4	119136	36876.1	29961.8	58712.6	34025.5	81190.5	40987.6	44581.6	30452.3	116387	86461.5	44681.2	79457.9	52237.1	1.12315e+06	46834.4	29943	26546.1	41334.4	45905.7	96410.1	102731	46277.8	40139.1	75587.3	36831.8	38731.9	32560.7	58524.6	33006.7	77850.9	72323.2	51798.7	23971.9	47958.6	33910	47456.9	67516	47870.6	40320.1	33899	90718.1	77632.6	78348.1
	401.915@11.208521	41941.2	46607.9	47549.8	45754.2	60927.5	43600.7	51830.2	35664.4	42186.4	42097.3	42070.8	51033.7	38744.5	39118.7	82266.6	61534.9	34779.8	53685.9	530322	40426.5	49722.6	48411.4	36613.2	44731.9	50209.3	19829.6	51786.5	41887.3	52613.8	45227.6	53372.6	45802.8	46638.6	46446.5	31004.5	50847	57278.7	42864.9	48710.1	44515.2	55718.5	48686.1	40835	53453.7	40833.2	53912.7	39157.3	41215.9
	312.2285@11.241255	133963	132933	91109.5	73742.3	170949	113389	107444	104094	133492	134394	180499	60112.7	267636	210444	252512	327750	178383	112730	152013	18168.4	N/A	N/A	167915	68081.1	226177	282456	58827.2	N/A	11066.6	N/A	33635.9	20782.7	154085	22802.5	79369.8	95935.9	83924.3	4155.53	26033.2	16819.7	28875.8	1.1294e+06	435363	123535	32843.8	N/A	N/A	200096
	650.052@9.751324	34257.9	13709.5	13177.8	46413.7	48063.8	36234	11559	20135.9	36734.9	37772.7	26895.4	20171.7	36580.4	55117	48347.2	58330.1	43640.8	36415.1	N/A	40539.8	N/A	28535.4	20005.2	46072.4	22486	9155.94	8852.8	48536.9	43832	39859.5	27226.8	15464.3	56311	N/A	31221.8	22372.1	11076.4	27067.4	23646.5	34067.8	73030.7	40889.1	37047.3	N/A	44639.3	22323.4	N/A	7955.42
	636.0148@1.1701342	39562.7	56571.6	62720.8	24325	70594.6	42058.7	66536.6	16760.3	49504.4	54970.6	N/A	11339.2	N/A	N/A	N/A	N/A	N/A	N/A	N/A	27541.3	39145.6	48267.7	55075.5	62190.5	100333	82940.6	36010.5	47794	N/A	42581.6	27025.3	29130.5	40733.6	37416.8	47419.7	64669.1	20840.8	33692.9	10691.6	31141.8	N/A	N/A	N/A	46710.3	23780.8	N/A	N/A	N/A
	122.0368@9.548356	65985.2	48567.4	39121.5	45761.4	74232.2	33218	100256	42828.9	83781.2	77948.6	99982.3	109282	32554.3	89471.6	61660.5	116156	96321.7	100793	N/A	99360.6	106487	158139	106088	113731	89240.1	98357.7	88001.1	108218	65842	92289.3	79672.3	106241	101434	144395	81453.2	90296.4	87173.9	2888.22	60391.4	103395	123221	69647.1	97781.4	120296	104384	26874.7	40694.3	52403
	265.9408@11.210586	39023.7	36608.2	50429.5	N/A	42459.5	45247.6	60989.9	N/A	47331.1	54271.4	37204.4	39243.1	43320.2	56099.2	67802.1	62521.1	66607.2	52108.3	429329	25227.2	21530.9	61385.4	37081.9	58042.3	51149.4	N/A	29385.1	48317.1	48035	41665.5	33199.4	33867.3	53291.7	43881.6	33493.1	33469.6	58953.7	50816.4	49964.7	51956	86660	N/A	38169.2	38640.6	45971.2	52738.8	39679.1	50669.1
	418.2311@11.079939	31814.6	69350.8	38519.7	44496.4	10617.3	34044	80331.8	45754.2	67729.4	22631.2	68459.3	40821.4	100605	21787.2	58222.9	53496.6	30722.1	75226.4	159911	40226.4	70641.8	68498.1	53511.1	62604.3	77951.8	34839.5	54480.3	80155.5	50512.3	55566.9	98542.5	84461.5	33592.4	94040.5	40279.5	87641.4	57764.5	129712	114144	87556.2	43710.9	62464	81392.2	60249.2	82388.1	50936.1	27048.7	29303
	282.2549@12.325383	36931.6	27456.6	85092	33592.4	67040.8	26773.8	33635.3	51504.5	24435.5	37198.9	33643.1	25100.7	22182.5	38061.6	45298.7	27617.4	41897.5	38564.9	428559	39662.4	21833.3	12102.7	20740.8	21932.2	77102.3	46823.2	52309.8	20828.8	43086.4	22472.7	24779.5	41978.1	31360.3	24940	39817.6	32700.9	20317.8	11174	41297	20495	44162.8	45843.6	24606	15676.6	29067.3	54788.4	42029.9	55616.2
	529.138@1.2472659	35820	36068.2	33610.8	37140.3	36191.3	27113	35592.6	35430.3	32730.3	28131.5	2903.06	N/A	6046.09	N/A	N/A	N/A	N/A	N/A	N/A	28087.1	28379.7	29521.2	49556.3	30427.3	35776.2	28956.1	N/A	41470.4	N/A	35765.6	37888.8	63678	N/A	31344.4	17806.3	30068.7	25391.2	7985.69	N/A	29075.3	7827.77	N/A	N/A	43030.9	38677.4	N/A	N/A	N/A
	413.9698@8.9162245	61143.3	51030.1	24613	78310.6	28860.7	91949	93713.2	N/A	113341	19065.2	30385.5	15136.8	32512.1	N/A	16368.2	21310.6	13570.2	30586.4	N/A	28752.9	73999.8	20583.3	32465.9	22078	39913.6	18439.1	82141.2	22211	N/A	16458	39401.5	49066	N/A	17206.2	23630.7	23189.8	108459	33128.3	8501.86	11120.4	N/A	37034.6	114345	154500	32285.9	N/A	23865.6	25847.9
	235.0145@1.2650706	38181.7	59742.4	59989.2	29115.1	82788	67999	111500	85285	N/A	83836.9	131756	122976	43258.1	96597.9	44702.4	36313.5	68297.3	48888.7	N/A	70410	86328.9	54210	46523.4	65963.3	85262.6	90187.7	62711.3	59739.1	N/A	55564.2	50210	158557	78968	59703.6	90816.6	121269	212810	55313.7	N/A	52563	31619.9	89028.5	51175.9	153421	45507.8	N/A	32313.3	110633
	216.0993@9.461476	N/A	37598.9	54955	54119.9	58551.4	59775.3	69742.7	69448.1	68042	63866.1	58186.8	60175.9	64118.5	52163.1	122151	50410	173140	N/A	1.87973e+06	57563.6	77340.3	107382	149484	71982.4	64728.4	61889.3	98642.2	61804.2	52358.2	79900.8	61735.6	102106	49816.2	55348.4	52254.8	47391.7	83329.7	19768.8	9390.23	68569.3	100547	46569.4	68068.2	100063	12555.1	31072.6	29469	N/A
	182.0574@8.708554	38673.7	43067.8	26706.8	38441.3	26965.2	58099	43861.4	28528.9	61414.5	49249.8	78989.3	43974.5	58681.8	29072.2	63355.3	38210.3	11271.8	49240.4	N/A	44293	54220.2	63589.8	31608.9	49507.1	N/A	N/A	39676.2	44937.8	N/A	42840.2	N/A	45534.6	45461.9	56007.9	39707.3	N/A	79771.3	42379.1	65311.9	106667	45742.8	N/A	33395.1	59407.7	51283.2	50822.1	49330.5	40980.9
	272.1614@10.684527	33449.4	33798.9	26585.3	47205.1	28067.1	41623	33955.4	52353.7	55120.7	40729.2	41579.1	71497.4	52040.4	29107.4	75649.8	77990.2	76191.4	103768	284336	53648.4	87250.5	83994.5	82128.3	44191.5	34857.6	30966.8	43750.1	68299.4	37395.3	53521.3	51632.3	35474.2	20084.7	54050.8	32526.7	28751	75647	56396	22449.7	39854.8	66201.4	46855.6	46096.4	104560	49872.7	36188.1	29294.6	51931.9
	295.9598@0.8683938	74658.2	75995.9	122788	71877.8	91777	67129.3	76318.9	106856	83390.3	86872.3	65754.9	53682.9	48827.4	98628.4	50797.8	75196.9	86197.2	79018.1	N/A	64787.8	70895.8	54973.5	39564	44683.6	41149.6	38868.9	39924.2	60044.2	51190.2	55535.3	25833.4	21037.1	29560.8	29637.7	40060	35880	18407.4	37650.1	24276.5	28038.9	53687.7	123153	81725.3	67934.8	48176	105687	74449.5	117612
	1510.7491@13.032361	56879.5	47245.9	97070.1	70887.3	82312.2	48797.5	51225.1	75125.8	N/A	54042.3	N/A	38330.7	40561.7	82362.8	85921	59589.9	70540.1	58159.9	686707	42003.7	N/A	39745.5	47476.2	50652.6	133470	73084.1	48498.1	46412.7	72047.2	42483.9	N/A	45037.9	44212.3	N/A	52545.2	59391.6	49580.2	37719.2	N/A	46056.3	64474.9	87293.8	45240.4	40576.1	43578.2	109662	90991.8	68203.9
	308.0316@1.2603254	36054.9	54555.2	39267.7	42931.7	76459.7	46861.8	35145.4	100429	55114.2	66106.3	79429.3	44642.1	62590.2	101085	41276	66377.1	72052.1	N/A	661243	60450	57853.1	78163.8	50487.7	69664.1	50662.7	63675	52570.9	N/A	137770	66723.7	65703.1	60147.4	47346.7	57679	57549.6	51574.3	54082.2	81286.8	49531.6	50930	65504.9	77512.8	79612.1	41768.2	83548.8	70571.6	70248.4	69227.1
	165.9429@0.860372	50586.2	126854	121222	118022	280617	62204.5	35530.4	67199.3	74655.6	71400.2	84425.7	86348.4	115454	123555	420298	177403	136218	132886	N/A	83563.3	272529	240347	215546	368798	155417	62466.7	43242.2	207853	288040	198333	236143	11133.3	248064	179712	412356	396520	13664.3	203385	339063	296237	319970	285060	190762	342016	266522	303915	N/A	94277.5
	565.0903@8.32587	20115.7	31109.5	N/A	7823.75	N/A	40473.9	43417.6	N/A	25170.8	11767.8	33649.3	43968.3	43540.5	19116.7	10143.6	8084.25	N/A	27864.6	N/A	63825.2	30808.6	45331.9	17481.2	31118	N/A	83113.4	17713.9	57972.7	20282.8	28397	27710.8	36163.9	63985.6	27592.4	41264.4	16989.2	17923.5	43140.5	23288	46380.6	74837.2	N/A	30449.6	60943.2	N/A	N/A	6841.22	27991.5
	135.9015@13.24453	78700.5	63084.6	115102	26256.6	117296	15242	67811.7	89043.2	16513.7	63592.8	63814.8	N/A	55511.8	103874	96785.2	73400.8	104590	76251.7	1.20387e+06	43324.5	46499.1	59729.4	57575.5	17539.7	156474	81330.5	75385.3	65124.5	117982	20610.7	46869.2	65782.5	82094.2	52653.9	62044	63157.8	49360.6	11743	77536.4	18783.1	76168.1	113428	63991.9	47709.8	56731.8	133519	107591	88960
	294.1487@9.492234	17496.8	N/A	N/A	25613.9	N/A	28129.5	N/A	55275.6	4152.29	N/A	51855.1	N/A	44215.2	29188.1	121648	71322.2	N/A	8222.41	N/A	N/A	47526	49245.6	N/A	42163.9	33602.5	N/A	40504.5	49534.9	N/A	31761.2	68688.5	129903	N/A	31898.3	24485.7	18908.2	58452.1	34711.4	22753.6	48109.9	5709.11	71736.6	20594.9	113155	43843.3	24868.8	36996.5	54676.3
	291.1494@10.188489	N/A	79414.3	75604.4	N/A	49268.4	69920.4	78573.6	65765.7	69448.9	65256.9	79551.3	94075.3	77360.6	75700.4	N/A	46285.8	52953	N/A	N/A	63521.6	81807	39761.5	106319	61714.8	89142.3	85756.4	74895.1	N/A	N/A	63129	96754.7	108817	64352.5	54359.9	72550.7	N/A	113768	64056.3	34508.4	N/A	63976.8	48865.2	77264.5	123642	52359.4	N/A	N/A	51243.2
	1646.7249@13.033091	77660.6	51327.6	123633	79677.5	N/A	54411.4	49496.6	101483	52393.3	65275.3	49279	50803.1	49638.7	103263	99695	65684.3	N/A	71939.9	690540	57249.4	N/A	42703.1	51827.9	62362.8	152036	66840.4	68432.4	56150	102490	57053.6	57307.4	49715	57916.2	50179.6	70875.6	70920.7	54005.9	50156	76887.4	43054	67743	94795.1	57623.5	N/A	57868.8	128576	108205	68508.3
	270.1077@9.104501	131599	131082	123069	139303	168806	152148	129405	161849	129290	165241	192730	125792	98910.6	167926	230508	163092	151788	172522	705166	8573.92	84623.6	40143.6	62349.7	63776.2	101497	88160.9	115226	77347.5	78596.7	70110.4	96306.1	53625.4	78120.2	42944	76329.9	66037.9	35617.2	64381.7	46737.4	69158.1	146642	233517	166022	186161	96136.8	94042.3	87654.1	183550
	304.0242@7.9273043	39245.2	N/A	18510.1	34539.6	46743.7	52280.2	N/A	N/A	56316.3	64692.8	51213.8	39910.8	82092	64637.9	42683.8	N/A	11159.3	50686.7	N/A	92958.5	83844.1	73385.3	33056.1	122510	19973.5	59387	102285	63822.2	37592.2	N/A	149767	71460.8	81246.3	123932	N/A	N/A	99312.1	85555.3	52559.7	69075.7	101527	45754	72420.3	100028	90688.2	26530.8	28795.5	N/A
	379.9205@0.8774123	90167.9	60676.2	136326	83610.4	75900.1	76095.9	76832.8	125227	82684.3	97033.3	65731.7	53436.3	48944.1	92256.6	36877	52225.9	71649.1	48784.7	N/A	56238.7	42516.1	41976.8	N/A	43156.3	5110.89	33739.7	32876.4	53431	43462.2	50686.2	12995.5	24202.4	19741.5	27984.1	27688.3	26182.9	N/A	35852.4	10355.4	33097.4	43106.8	91479.3	59311.7	32732.5	41334.6	71996.3	54864.5	96982.5
	1578.7354@13.028923	80327.6	55386.6	119942	90167.9	99886.9	N/A	56193	93001.6	56764.3	68601.4	59532.8	54259.7	42908.8	103177	102696	64913.7	87431.1	81373.4	918837	52447.6	55248.8	N/A	N/A	62083.9	155629	88978.1	70504.4	57678.4	95515.3	65299.4	55209	54482.1	66482.9	53855.4	64825.2	73882.3	52329.1	50378.9	77271.5	56556.6	N/A	102376	57983.3	44340.3	56192.4	137823	N/A	67624
	372.1042@8.147912	79252.9	63457.4	N/A	31829.8	152161	34729.8	41042.9	N/A	N/A	19989.1	156094	54120.9	38609.5	N/A	N/A	38775.1	171778	49646.5	N/A	171622	123432	483820	53438.4	57293.2	N/A	103558	35735.2	252671	119574	135144	N/A	147049	91663.8	207694	172643	161777	556857	97873.3	N/A	27486.5	N/A	N/A	17820.4	74713.5	84003.8	N/A	138438	N/A
	176.1044@9.636354	62635	82731.2	48225.6	62956.9	86125.3	111700	93857	56396	100566	99553.3	109753	61122.2	129048	106976	126837	102718	143505	162992	140159	29685.8	26718.7	72705.6	91728.9	101561	57928.2	53554.5	76440.2	62339.1	44478.4	57680.3	30765.2	89065.1	82715.9	71907	45663.8	3837.96	94368	70784.4	64817.6	69212.8	110320	76022.8	105716	123374	57520.2	38655.6	29751.2	49980.4
	288.0295@8.811933	55165.3	71967.6	39459.4	N/A	N/A	60104.3	67410.9	60507.8	N/A	68124.8	84653.7	115429	N/A	66737.4	N/A	N/A	79482.6	N/A	N/A	71826.8	53520.1	124527	89313.5	86000	66620.5	N/A	N/A	52984.1	30351.3	N/A	N/A	77229.1	69926.6	83276.1	110714	112247	327504	48137	N/A	79121.6	70950.3	N/A	119369	276264	52141.6	N/A	33943.8	65386.5
	202.1201@11.060101	85735.3	72524.2	183533	90502.5	135035	60561.8	79981.9	144806	56500.7	85679.3	71588.6	81576.1	56973.8	128946	129976	77461.5	100643	91557.3	108752	76570.7	79717.4	62201.4	75274.8	67837.8	199955	111013	104534	69460.1	102792	75060.8	80003.4	80601.3	80652.3	61195.1	102673	99845.6	78341	54735	84875	62905.5	79189.4	148560	80694.4	81914.3	59492	138566	4965.38	95194.2
	244.0688@1.0690315	354402	269171	633955	413509	330145	370303	380335	350388	290520	359157	338017	485819	58856.4	530897	N/A	90851	258593	N/A	5.68445e+06	447027	254046	242030	235500	184197	387659	196872	375605	348203	25017.9	320501	333191	470397	184779	269632	682258	619349	244380	478470	N/A	N/A	165289	N/A	280486	245039	686182	N/A	809003	49613.4
	388.1503@10.483345	86755.1	72298.4	49953	76242.3	47450.4	89691	124341	56220	95836.5	N/A	133122	78672.3	78004.7	109857	41566.2	10051.1	33613.9	37523.4	N/A	40961.6	6505.46	N/A	13238.2	N/A	N/A	N/A	N/A	10010.7	10113.6	13902.4	N/A	N/A	9704.26	12626.9	N/A	N/A	N/A	6147.86	59063.2	75514	79449.8	53739.7	23946.7	76823	5828.49	72070.4	15676	N/A
	228.1342@10.457506	47189	37649.7	73197.4	66639.1	N/A	82825.5	91114.8	90880.3	67645.3	N/A	95468.7	139924	75640.3	N/A	132610	91896.3	97941.4	49611.9	827389	68330	99214.5	90038.2	101312	43476.1	N/A	79401.5	64411.8	57823.8	52153.8	54507	96765.8	84456.3	48228.4	47996	59265	76693.9	118183	67196.4	50481.2	61091.3	62674	149299	92197.7	127184	102515	139700	73163.5	111619
	1066.9333@13.251196	78845.9	62637.4	124874	89289	106770	62379.1	58416.9	101288	56936.5	78017.8	61661.8	49029	59415.3	102529	94331.5	71752.4	79315.7	78615.7	884352	54960.1	46425.6	55691.8	59799.2	71867.6	171310	95156.1	80203.3	26711.8	102653	65887.2	56233	61157.3	73868.7	58633.3	72576.9	74103	52741.3	54030	77369.5	53625.4	80451.6	108792	58700.9	46255.5	56352	113868	105641	84588.1
	418.2309@10.773126	26235.7	110921	75786.6	36978.4	24160.7	49859.3	111577	80564.6	70886.1	23449.2	122094	61312.7	106018	23030.8	124765	61684.8	71044.5	67269	46124.3	69610.3	214867	102358	130542	49730.4	89808	49146	62365.9	101836	57965.2	93526.4	196974	139398	21842	89587.6	82310.4	112423	55266.8	149190	4621.08	86293.5	33233.7	79784.6	91461.4	156236	110822	45484.4	37156.7	101618
	232.1046@1.1067836	52588.9	48729.3	61202.2	44351.4	50394	65103.9	42823.9	54663.8	54358.5	48815.4	104629	103433	85622.2	100762	87061	69994.6	63108.4	71284.9	1.08035e+06	66083	N/A	72473	N/A	32856.8	51695.8	42223.1	44875.1	82540.4	19964.1	67817	76178.6	N/A	38952.7	81507.3	51767.8	51187.3	52463.1	110188	107142	83204.5	46795.3	N/A	101871	44147.8	103919	118432	89267.7	106200
	441.8868@0.87331843	43839.9	37943.7	98028.7	40304.6	69451.6	64577.5	64920.4	91987.8	44721.2	54704.7	75255.1	58919	59093.2	125572	N/A	22239.9	49604.9	17449.1	N/A	58439.5	15558.5	23536.6	28248.5	N/A	11839.5	174132	121345	17041.7	16398.5	17670.7	40812.6	49872.5	28351.3	34345.6	11561.5	18261.3	62066.4	30572.2	18843.9	34164.1	16778	51576.6	32897.9	9202.54	13265	11689.8	12728.2	74090.9
	252.1463@10.04261	45631.3	68062.6	33261.5	50273.4	35000.9	63258.8	39848.5	40171.7	64344.2	63935.3	56460.5	54897.1	98733.5	51341	34782	66724.1	83502	N/A	N/A	63046.1	59162.4	161482	70242.3	104359	N/A	50828.5	73379.7	103389	69227.2	83913.3	73316.3	47203.8	75361.9	97931.6	48950.6	43961.5	58203.7	91759.6	44910.6	64064.1	63474.2	27808.3	51516	66743.6	130009	N/A	18992.4	57147.5
	444.1525@8.912893	75793.2	55601.1	18515.7	43823.8	24856.3	55773.8	84759.5	24394.6	79888.4	63409.1	N/A	156113	14945.9	11566	N/A	N/A	21403.7	7484.38	N/A	151504	81208.8	427450	59968.6	200862	34614.2	73102.8	114535	133611	75857.8	124614	N/A	85684.2	43565.9	160038	60172.4	15201.8	178161	91152.7	N/A	66016.2	N/A	N/A	N/A	47851.1	65656.4	N/A	79044.8	N/A
	75.0328@8.938947	106066	67372.1	234188	79079.2	35332.9	29753.8	129482	95536.1	64864.9	94365.3	N/A	74339.8	31393.6	120101	N/A	N/A	N/A	N/A	616166	140700	N/A	98407.3	110818	185473	N/A	N/A	136915	56057.4	130540	93014.5	67872.4	203527	66827.1	121195	82837.8	101561	171547	126233	52224.6	57462.8	N/A	N/A	N/A	N/A	125025	N/A	182548	N/A
	411.8687@0.8865935	76505.5	24136.2	119062	46623.5	71061	49406	42972.1	102539	19222.3	54356.8	38975.3	65388	65216.3	117432	38217.9	31710.9	41655.2	N/A	N/A	38245.6	13502.2	14158.3	39585.3	26991.7	N/A	219960	186321	22769.5	61569.9	31236.7	63679.3	112253	108736	80949.5	51102.8	48268	151282	38972.4	113038	73302.6	N/A	47156.1	N/A	12176.5	20965.7	21578.8	17856.7	46999.8
	940.6469@9.596901	74196.3	82677	87945.1	93564.8	44454.6	68348.2	76326.8	N/A	66841.5	76237	63242	104075	87431.1	97951.6	62779.7	102733	75687	152123	1.0721e+06	17277.7	21581.8	17266.2	31215.5	32837.7	52321	71330.6	88320.3	24070	38234.1	45079.3	31251.1	31621.8	64139.8	20401.3	64078.3	44834.5	34291.1	21735.9	99552	74041.4	106882	79020.4	62633.8	117457	26154.4	134863	53219.7	103349
	942.5166@10.525277	81076.8	107830	86043	44102	76712.7	90797.4	83900.1	79444.2	108348	96514.6	109009	100014	230867	113537	229390	293056	34925.7	6842.93	39673.7	26992.1	16593.7	27213.3	168191	182014	142680	182594	29410	36038.7	25533.5	42052.5	41092.4	N/A	112353	63909.4	58336.9	34921.1	64947.5	64476.1	48497.4	41204.2	433303	11045.6	180217	113877	92562.1	55998.4	85985.3	5841.85
	198.9472@0.93213016	259269	140001	188662	254696	165070	155304	147152	187894	158080	142766	53615.3	74195.5	60626.5	104332	74634.2	88792.2	50356.6	116014	1.24103e+06	118223	93085.9	111819	107135	168893	77262.2	168097	124487	N/A	N/A	N/A	138684	113718	N/A	N/A	N/A	92910.1	N/A	N/A	N/A	94996.1	43396.5	61966.8	67888.3	38132.9	N/A	185526	N/A	57839.7
	327.9076@0.8863274	77396.7	37919.2	108505	68117.6	77694.4	59368.2	60740.8	107658	33967.5	61754.6	58228.7	67723.9	79923	119925	29490.1	45637.8	52044.2	41639.6	N/A	54815.4	18267.3	27631.9	46745	35277.2	36294	204329	165646	27405.7	59868.2	36004.3	69288.2	113070	92324.6	76691.3	57028.7	50204.4	137831	43691.7	90416.7	69958.6	37867.7	63415.2	31324.3	15251.9	24364	25575.4	26807.7	64069.3
	311.9334@0.8806836	93286.6	70511.3	139791	145565	103261	82662.6	83094.2	131404	75846.3	93189.6	77552.4	70547.5	73661.6	140898	47773.2	59999.3	79461.6	61685.4	N/A	65425.5	42917.2	46931.1	42074.2	52231	N/A	76899.2	73969.5	53895.9	59270	53791.7	45534.6	N/A	47891.3	53516.9	42703.6	8754.46	36493.7	55542.5	31949	54552.4	48479	105462	65634.7	48837.4	46838.1	62487.2	49621.2	97446.7
	122.073@9.464107	80514.3	53356.3	42240.4	N/A	94205.2	70258.7	114523	76005.6	40875.8	27434.5	102113	18158.1	58748	33927.3	127317	61456.1	35672.5	60132.6	482273	62639.2	23725.8	72106.2	128616	19662.1	68985.1	196602	31226.9	82377.8	61357.9	44704.9	22494.5	36562	57617.2	38230.4	48772.6	29568.6	48145.3	56856.6	59932.7	87576.1	40171.1	106511	51857	104311	31009.6	50400.4	39725.9	26630.3
	243.9464@0.88349044	97674.5	55460.2	135484	76092.4	107295	77085.6	79592.6	105054	55079.9	83800.1	77976.4	120454	96833.5	182164	N/A	81867	110153	77148.3	N/A	33259.4	N/A	42484.4	91293.5	56833	82571.1	191302	149427	52138.6	78921.4	48066.3	118853	137086	115008	83856.9	82664.2	19872.6	196674	71396.5	101323	91523.7	64047.8	119173	48044.6	44770.3	43719.2	56562.5	N/A	74527.2
	333.1233@10.121989	N/A	88096.9	76340.9	116252	99257.7	162773	141367	76199.3	184506	106394	61248.4	N/A	118113	68140.9	42475	52785.2	104443	73490.3	N/A	34629	44839.7	146364	171079	174679	59605.5	96233.1	111042	86504.5	74996.5	114865	64254.7	77718.8	92898	107792	50998	71649.1	97578.4	93639	85702.1	96456.5	76218.8	53351.2	66393.8	101373	93800.3	49287.3	67660.8	77045.9
	342.0007@8.376333	67877.3	25775.4	N/A	N/A	82509.8	73848.8	34037.8	37635.5	57371.5	87644.9	30268.8	75803.2	65636	85067.1	68264.5	5971.8	N/A	35814.6	N/A	41797.8	N/A	37235.5	16802.1	58871.6	17962.1	66421.1	42599	61251.2	74813.1	49945.6	31654	19784.9	N/A	52295.6	30841.8	30434	27812.6	38655.9	71520.5	74572.2	81898.6	75308.2	76644.8	70305.6	49893.8	58384.2	28441.1	N/A
	412.1114@11.37422	136428	104287	100969	124787	42239.8	92812	157574	41416.4	159361	83346.3	89588.7	138892	75675.9	82691.7	112790	102734	19671.6	82182	65199.1	137075	N/A	9183.64	9990.63	N/A	N/A	N/A	159909	N/A	11988.1	16284.4	2049.03	26938.6	N/A	8433.85	N/A	6840.92	7856.71	4318.21	84183.6	94280.6	50345.2	77583.2	31155.3	135651	N/A	87608.6	13798.7	52386.8
	390.0971@9.64258	61089.6	61620.5	27350.3	71709.9	50028.8	89756.5	75657.7	N/A	135806	56029.6	133104	78636.7	142024	70601.5	45086.6	118830	114485	136937	862737	148383	108971	240097	80384.3	51994	34547.4	35363.2	33249	110105	51462.3	78862.6	208654	279985	51164.5	326114	151549	137355	371267	249825	220468	210238	41086.2	97511.3	106686	N/A	191684	176325	118645	88073.3
	342.0949@8.487645	230163	95297.7	58015	79008.5	50394	22490.3	28990.1	212278	11697.9	N/A	54258.5	N/A	244793	N/A	26172.2	144129	N/A	19839	N/A	359771	183964	341400	312872	103205	N/A	1.78365e+06	153838	488400	415823	299511	103637	428228	438071	310214	199374	249375	394292	340460	N/A	41113.1	N/A	N/A	N/A	N/A	162521	N/A	159057	N/A
	294.0552@0.95171803	74074.5	210774	50019.5	68832.2	43733.7	40438.6	42843.2	69898.5	N/A	46673.7	15354.4	14861.7	38824	138394	41563	N/A	35234.8	6710.43	1.07376e+06	178806	148955	186492	239802	260058	N/A	313286	168387	175154	N/A	189183	185153	147102	490419	156350	215135	188840	87341.4	125486	N/A	72797	N/A	81495.2	42822.7	N/A	97782.8	103308	N/A	144436
	530.1775@9.199312	67043.1	134769	121311	98875.4	102832	78601.6	56877	95725	101719	78693.2	117746	100036	88858.4	87944.7	101114	N/A	20074.7	84454.3	2.01632e+06	107341	135656	92324.3	106791	92503.9	83179.6	77015.7	101113	91476.7	103696	153330	102488	87232.3	72370.4	72087.4	101321	77166.9	56278.4	74960	141914	110491	73727.1	128821	63030.2	109410	93039.8	195221	147141	88738.9
	264.0305@1.1584159	38761	63740.1	86341	N/A	71181.1	N/A	87831.5	29478.2	70362.1	76278	N/A	107245	N/A	N/A	N/A	N/A	N/A	40397.6	481811	41602.6	N/A	49096.1	61462.8	40683	N/A	57545.1	121046	57053.6	N/A	7123.45	62803.5	150022	64328.9	64313.8	56409.6	58196.7	202173	72516	N/A	68721.9	N/A	N/A	N/A	N/A	6348.46	N/A	92846.4	N/A
	569.9125@0.8326178	104630	79384.6	97184	90314.2	98644.3	72733.3	104074	125397	72186.1	70439.5	73539.5	59870.6	55207.1	N/A	35327.3	66307.1	37593.8	59108.5	N/A	55915.3	45975.2	58998	46260.9	N/A	N/A	87937.2	63829.2	N/A	83065.7	67323.3	45381.7	46379.1	N/A	61621.8	51733.9	39253.7	N/A	50506.7	61204	62084.2	58983.3	86827	47142.2	37377.1	60466.1	132426	87940.5	108667
	365.023@8.524281	72345.7	53013.2	N/A	43998.8	50526.8	81630.2	71754.4	68552.1	52706.7	95372.4	74858.7	111527	67356.4	98096.9	89148	40289.9	128736	34451.2	N/A	100061	67054	77150.2	111583	66720.6	26170	86588.3	8290.3	72342.6	37542.6	47190	74452.3	109296	134048	63385.8	59623.2	84227.4	119010	72665.3	36979.8	67369.9	172427	42420.7	133980	164780	49968	31023.3	40763.8	85577.8
	1018.6628@9.597817	79137.8	64519	175328	107915	108947	82078.4	53915.6	116841	68994.3	83591.6	56505	83815.8	75904.4	126545	87437.2	103231	76205	96568.8	885814	17576.3	20065.3	15258.7	23300.6	27815.5	108872	68656.8	69245.3	22302.7	40840.6	36856.2	25344.7	22126.5	56709.8	17033.8	47055	34858	25839.8	18508.2	97549.3	66734.3	96668.4	105943	43536.4	65489.8	23033.7	176841	50172.7	104433
	449.1158@9.731924	62160.9	30121.5	6716.09	88209.9	35987.4	93790.7	27968.5	27972	102896	58981.8	93786.9	71332.7	97297.1	103511	104532	157380	96084.4	70468.8	N/A	129208	34424.8	61024.5	82002.5	96521.8	53287.3	70459.9	55421.4	90982.7	69110	84838.4	78350.7	80337.3	92614.4	55735.4	82156.5	110520	75329.7	76494	39903.2	96974.2	171988	57909.2	113625	304516	99397.6	35627.7	79596.4	N/A
	190.0239@9.877785	68386	41149.4	51690	72645.1	113434	55105.6	86552	123870	61699.3	88915.7	35530.6	60565	39872.1	138232	87446.8	53210.9	60974.4	52949.1	197275	98617.1	N/A	15360	N/A	7539.16	N/A	N/A	21918.4	N/A	29076.5	23450.3	N/A	N/A	22452.5	N/A	N/A	N/A	N/A	N/A	53934.5	55211.5	74516	50847.6	33466.2	64245.6	N/A	101810	N/A	53250.3
	452.024@1.0147278	78315.9	52523.1	155662	68158.3	226622	N/A	59003.6	248897	36822.2	7362.19	N/A	N/A	8841.05	N/A	N/A	N/A	N/A	N/A	N/A	22374.7	88663.4	70978.9	256519	N/A	381262	557668	140708	136690	47639.6	132210	107242	27482	158856	55547.9	92874.9	148227	26811.3	47716.5	N/A	24759.1	N/A	18933.8	N/A	55908.4	120979	N/A	76186.4	N/A
	309.0448@6.7262483	62715.5	N/A	N/A	104535	N/A	42200.5	114231	N/A	73488.6	N/A	N/A	N/A	N/A	N/A	N/A	N/A	N/A	N/A	N/A	199705	259272	376322	38345.2	N/A	N/A	534269	N/A	299451	N/A	368192	164640	44777.4	189834	282299	246455	N/A	180636	215567	N/A	N/A	N/A	N/A	N/A	N/A	390958	N/A	251069	N/A
	152.0679@0.972238	N/A	141924	126567	94640.4	143957	N/A	159452	145399	N/A	165603	147727	179833	142689	164075	42344.2	46833.1	N/A	N/A	N/A	170098	114227	110780	148617	83444.7	162606	152318	153233	75790.9	205663	N/A	236789	347254	192123	85648	240832	196579	334040	146658	139646	96773	91961.1	107946	151234	112277	N/A	N/A	N/A	71317.5
	228.1347@9.232475	71398.5	165936	116013	95277.1	100307	124638	173632	109778	13610.8	90345.4	156620	180328	125332	113630	193904	29762.7	198404	52751	789963	153389	113756	98450.3	90945.4	75601.2	76792.2	87922.5	105208	69443.7	107799	86499.7	111547	102565	74201.7	100087	108991	104384	N/A	76592	118600	14509.4	21239.6	168402	171561	190615	83742.9	181068	73181.9	171134
	234.049@9.445672	113263	136154	100679	76448.5	92689.1	78137.4	147943	121629	72808.8	102468	124149	94099.3	70922.1	178130	144263	94685.1	126333	109068	602233	103224	59368.8	39584.3	79986.6	45881	173703	151575	82594.5	81935.5	114650	64164.4	50224.9	N/A	83509.3	45086.2	148206	78441.1	105064	61778	110873	102526	94098.9	163213	106302	98926.9	59847.4	137147	N/A	136733
	290.1119@10.805982	133198	88663.1	259241	143342	162460	91531	80331.8	123883	81227.6	194276	108063	158586	79885.7	271345	138055	117375	214359	141030	1.74937e+06	121527	79665.6	63821	12281.9	112815	264435	142715	114650	95472.6	181642	94408.1	96494.4	84668.3	11503.7	82836.7	181202	172636	79904.3	66510	117532	6749.57	125146	257400	129464	N/A	84591.2	229943	178171	180436
	462.1901@8.598153	40354.4	178284	66418.7	62888.5	33507	77086.4	54679.4	76410.8	151495	45094.9	159463	151764	154264	54108.4	109061	92543.1	124738	96526.7	1.73383e+06	103513	280439	314849	145309	96049.7	98614.8	72096.8	112749	141493	57145.9	222985	233881	214439	58658.2	259694	63532.3	76368.9	193055	168720	164887	171070	45346.1	82125.1	67119.3	161836	166125	139267	145784	51776.8
	381.1811@9.485566	104723	113863	71337.1	106532	19585.6	125496	159566	169627	169236	168733	218194	288810	223699	211185	328720	325309	422837	389792	342391	161442	142677	59604	392907	92014.5	228060	262641	335955	180367	78497.5	92965.7	311337	233936	148772	151190	169537	207269	528435	184470	98042.4	124313	166813	181224	240910	317861	N/A	44641	57998	203315
	372.0779@1.0643777	66250.2	49963.2	28512.1	65831	26149.5	61484.3	N/A	N/A	44535.1	N/A	N/A	41625.3	N/A	N/A	N/A	N/A	N/A	N/A	N/A	54726.1	26028.5	50984.7	N/A	57199.4	66610.9	41968.6	N/A	11432	132578	65202.6	N/A	40883.4	37883.9	N/A	N/A	33555.5	N/A	41446.8	71085.2	N/A	15077.4	57888.4	14311.5	N/A	62156	112781	98581.7	55024.7
	279.9224@0.85203075	29126.4	134562	68279	58568.4	138788	99952.8	30300.3	38412.1	59260	42680.8	57519.6	55272.8	74179.9	69930.6	188869	75821.9	146359	40906.5	N/A	52004.3	187383	184495	174777	190889	266217	43478.3	28302.8	104401	242690	81198.5	216506	204209	178292	85275.3	174163	176116	252641	83614.2	95656.7	115734	126973	141189	174547	210239	107449	120556	33033.5	133675
	129.0423@1.252395	109256	274366	195900	139058	274855	106605	171076	130017	82573.4	50320.7	242799	286018	232162	61041	50989.1	67510	255731	143762	3.59032e+06	307575	134726	143493	N/A	N/A	N/A	N/A	187811	110367	113988	N/A	N/A	250278	210442	159892	280300	193095	N/A	119156	304388	156896	N/A	466247	83891	111973	125575	684282	222452	64799.7
	650.189@1.0737818	211123	93094.1	249046	113712	170167	87976.1	91689.2	418926	119060	63291.3	24383.4	27217.6	98047.1	38568.1	12146.2	8653.41	8732.36	N/A	N/A	18710.1	126475	111570	90137.2	189997	432001	295029	134776	101837	N/A	126432	N/A	74075.8	458250	N/A	101583	79405.5	N/A	N/A	N/A	84099.4	188715	81682.3	44182.8	221498	45579.6	N/A	N/A	N/A
	172.0734@9.499083	131098	147847	213404	137084	186088	10172.8	N/A	125888	103076	N/A	130362	135369	9321.23	191829	183285	135672	180726	142396	1.89508e+06	138141	N/A	58187.1	129829	89298.9	227573	223026	N/A	118323	149384	45616.5	137108	129052	114636	7323.8	109783	97763.6	N/A	104924	370955	104723	4867.28	198541	142129	155504	91103.5	577520	181527	64718.7
	666.2201@1.0536855	394514	110395	409076	225690	233493	81916.4	85112.1	424909	95397.5	77794.1	54707.4	N/A	352360	11674.7	45499.6	293801	N/A	22388.7	63798.1	21073.8	N/A	41577.2	98030.6	54185.7	934045	267094	65059.8	69985	302375	72094.5	94147	66970.6	167876	79644.8	130573	79363.1	66860.7	54792.9	111840	39253.8	334158	30996.2	10316.2	150133	115105	28177.7	116976	N/A
	204.1356@9.767872	80706.6	178616	199296	92626	184591	129124	6783.18	280572	131276	255042	324113	289211	138904	232243	742024	204604	335896	892106	889032	82551	156053	145618	268968	96032.4	382386	242341	331267	102873	78987.5	138402	126397	226009	70701.4	107236	119103	139406	130677	88361.8	116742	134634	161786	245688	252342	219016	122294	150971	135071	284312
	86.0373@1.2681649	84522	84640.8	N/A	90385	87325.2	112395	100225	101015	101923	93086.9	67141	109388	114372	109441	109941	68711.8	111952	46168.1	N/A	96112.8	122765	123981	100809	130474	101795	99910.3	107262	102752	121817	104118	130314	126020	112098	114309	127119	124025	131569	115980	162685	140521	240296	84547.2	100880	117338	107309	196213	7161.66	69888
	625.1417@7.662374	17291.1	N/A	14237	16151.1	N/A	43641	68442.2	10275.4	45085.2	28350.9	20515.6	73905.3	26762.4	N/A	N/A	N/A	N/A	N/A	N/A	81313.7	158887	217849	N/A	198098	10677.5	36507.2	32367.3	56413.4	N/A	67810.7	83114.7	88684.3	30728.3	119669	53038.8	57848.8	170849	90927.6	60218.8	114471	15759.2	7725.06	17645.4	139079	68436.1	13600.7	42641	N/A
	474.2573@10.6421385	213090	228984	52447.4	103104	51788.4	288928	723257	10281.9	314411	23582.1	484807	178462	177269	27880	70689.6	108622	84811.3	292027	2.46226e+06	58657	49050.8	4449.63	205243	31961.9	36053	52494.9	48900.4	43453	353416	240539	28978.3	162942	N/A	272121	109389	98872.6	20440.7	103327	340428	195980	12048.2	45613.4	126941	20653.2	38735.6	750350	257735	65974.5
	246.1461@9.64655	158111	240020	211788	189850	230152	304736	253482	287445	260214	263152	258623	371682	350554	287724	361318	346130	411039	490820	1.84554e+06	129132	159667	21467.1	294632	163925	255294	218720	369438	173716	109779	176892	181213	243719	134803	128826	177927	196747	194229	16686	207556	249411	272752	219259	290909	322155	17601.1	235697	86159.7	251508
	455.9319@0.83288246	106240	107238	131696	126981	125395	111794	129207	151939	113039	111477	99169.9	74927.3	85465.7	129967	51363.8	114526	63589.3	95664.8	N/A	82081.2	72588.6	81170.3	52865.4	77267	117021	106237	103103	92769	136523	86470.8	76014.5	60534.2	93287.5	67430.3	57624.9	64784.3	93511	75748.1	86136.3	77611.8	132412	103155	67229	65303.4	78428.5	143085	99670.6	135564
	264.0297@8.74055	52300.4	69109.3	N/A	43069.6	31668.4	N/A	55861.5	25529.5	76329.4	55746.5	74571	72457	77811.8	61061.5	73191.2	85563.3	80547.1	45719.8	N/A	72269.2	N/A	219944	50765.7	64456	N/A	49940.4	36654.9	128998	91470.2	102018	52270.2	106203	59822.6	175777	45444.3	63829.7	144145	109379	87763.8	87796.4	83039.1	N/A	112078	70494.6	64749	54098.8	57627.9	56820
	946.3644@9.192426	35182.7	174604	28796.8	66711.1	30865.3	139448	32573.3	31413.8	218139	39355.8	177741	189565	183849	26055.1	39667.2	113747	120415	114794	1.35414e+06	132765	N/A	N/A	159791	140419	47169.5	43309.5	108289	N/A	49254.1	N/A	165392	188416	60187.4	222173	87962.3	42293.7	189988	N/A	N/A	231880	71789.9	50177.7	49694.3	223306	N/A	136227	155136	47981.4
	220.1304@9.395175	61760.6	82351.4	78136.7	N/A	63855.3	126905	66411.2	100700	104017	107756	188021	133780	110438	309581	218131	113126	119032	208299	643600	82534.5	68429.3	165524	280942	N/A	N/A	77645.3	176295	92273.2	31050.2	103388	120615	160457	N/A	138872	69248.6	124567	189725	100590	95197	125056	109848	141480	185602	248813	115448	72425.6	69301.2	86550.1
	211.0949@1.0556276	72212.6	64655.5	89776.9	85614	65769.7	98733.2	74264.2	86605.5	68686.7	98367.8	111881	195163	147972	133183	100491	97515.6	64642.7	111957	2.32834e+06	79124.6	72379.7	73798	40821.2	51720.6	54237	33057.8	96539.4	96349	104234	66303.2	144888	183390	36865.5	136995	117124	93744	131138	159601	323959	172984	80527.1	142114	95248	65356.4	113847	300085	125820	120285
	542.0143@8.345653	72498.9	78600.4	N/A	35700.3	25559.8	90901.5	109425	59211.4	58534.4	48800.3	88585.7	86148.1	87172.8	66445.2	43524.1	47527	10237	118118	N/A	134622	64880	107788	48506.9	69440.8	27105.4	243134	47601	142836	57442.1	72010.4	49876.1	99174.7	147558	61392.1	113823	33774	121686	104477	68095	104398	165002	67021.9	86722.8	105374	N/A	21637.6	22322.9	N/A
	253.0944@8.219554	131380	193275	N/A	86579.2	85031.3	235614	N/A	N/A	174504	140613	101184	161567	69917.1	101019	86015	N/A	N/A	12843.8	N/A	N/A	134674	439022	71306.3	121581	N/A	128685	48701.1	192861	102923	122061	N/A	82077.5	127771	177773	208475	83182.6	449696	61908.7	72615.9	115559	86584.5	107762	95846	479795	63113.2	59503	108495	130064
	417.1478@1.0488898	N/A	N/A	N/A	223395	73356.4	91205.3	26541.7	N/A	156972	96150.4	33566.5	249493	74819	173291	N/A	127334	91959.9	60262.6	1.72072e+06	155703	28222.6	203630	125130	N/A	N/A	N/A	N/A	N/A	867555	166222	51791.7	N/A	N/A	443214	N/A	N/A	N/A	45198.2	931405	448420	N/A	N/A	19746.8	N/A	N/A	1.11329e+06	673772	N/A
	409.9392@0.83589023	137146	143676	203041	150555	197738	119800	152558	200431	129259	142931	125596	105677	110153	180134	67658.6	78274.7	90028.7	69545	N/A	101702	124762	125559	95815.4	102560	173961	157607	135785	127393	157002	108849	108762	107816	127288	91644	121206	112382	125324	90074.1	108590	102122	82106	191971	125792	93530.9	109057	182806	122054	187616
	172.0732@9.147245	152041	214424	155208	180282	174216	361121	267291	121277	246272	356826	170995	389730	326009	193443	197733	236707	236562	229953	1.07378e+07	221479	N/A	239761	N/A	248936	151053	N/A	N/A	130734	N/A	147229	230871	419748	172501	224256	N/A	N/A	N/A	238490	70907.1	249855	237422	232446	174061	194566	220983	66191.3	632339	170599
	222.0525@8.980476	116002	120697	68875	86217.1	75874.8	179380	161152	83165.3	131409	156397	169556	N/A	214696	162302	115336	242599	161371	235270	463521	98196.1	149421	201457	153204	177157	148495	146953	144754	155293	109878	133723	176884	113140	169855	203110	124810	114087	133147	177288	112272	159020	226425	145838	193728	N/A	183880	54214.7	76813.1	171196
	460.1747@9.1874695	80815.1	294844	N/A	104044	122617	168851	87043.1	N/A	205649	145275	313540	326568	200091	117648	N/A	192544	258258	245220	3.85885e+06	212037	398091	13340.1	283985	7692.25	N/A	130894	258133	181544	196598	261161	N/A	N/A	96086.9	274989	196163	13801.4	N/A	234608	238009	209448	110179	180482	197058	252782	239645	203615	183177	N/A
	209.0797@12.291042	194706	88205.4	202692	191232	170872	140919	105690	157860	138431	114310	90545.4	90472.7	142002	159973	209736	192812	117791	198083	1.42896e+06	95581.8	77689.5	128074	99846.4	153474	257532	132853	123424	151494	269358	149223	91186.8	97607.6	168503	127650	128047	121822	90143.3	122548	182857	138908	183689	174404	98479.2	73644.2	135067	318661	239030	123002
	702.1978@1.0519934	568561	437230	1.29146e+06	382583	1.27558e+06	107822	277860	956285	169817	257141	73780.9	N/A	122594	24761.7	35147.1	168388	27684.4	N/A	143376	53335.8	184051	88137.9	434486	113292	2.01097e+06	N/A	196551	270760	70067.5	192371	172319	124727	424561	64221.7	332359	304042	76291.9	94531.9	N/A	N/A	230764	N/A	N/A	339439	197878	N/A	158056	N/A
	310.1436@8.1168	84295	69520.6	104946	127126	N/A	124893	137349	83336.4	194714	67099.3	109132	60999.4	95614.8	56918.4	203489	215063	148387	192552	377647	209464	475852	375645	152444	221243	106138	43004.1	127220	489459	164322	297942	340570	174052	1997.78	314918	25125.5	94650.8	93100.6	412962	53084	137801	227004	149163	185377	96177.3	462243	88138.6	278058	157689
	809.8394@11.209591	169794	177536	253138	186818	N/A	152627	170586	240457	127318	N/A	199102	163555	131321	234417	288334	169994	N/A	217563	N/A	195897	156718	123583	164876	161131	314064	9539.06	210160	163797	216023	156311	145176	158074	162608	123316	N/A	196249	144352	116331	189116	151387	197310	172234	N/A	142586	141660	254063	N/A	200735
	191.0577@7.9861565	25558.1	96922.9	N/A	98989.3	19288.4	141484	118465	N/A	149013	105362	N/A	N/A	107822	83051.4	67519.9	64199	140714	169674	1.47439e+06	N/A	115151	205139	50178.9	143198	44757.2	53088.4	94962.3	132591	116490	N/A	133238	132176	99302.4	188387	103054	82689	145874	177926	206227	203614	121864	34999.4	N/A	N/A	149065	211660	151543	121623
	408.128@8.924674	312420	281432	56450.8	203588	37713.7	48642.2	426885	46265.9	133940	263685	N/A	254655	43664.6	N/A	N/A	N/A	N/A	N/A	394720	355700	268663	176648	329970	477072	326935	540420	487816	180480	481647	231087	252412	504511	133908	284305	355067	258653	324123	304160	99450.7	110052	N/A	N/A	N/A	116434	331189	230368	581460	N/A
	202.1199@9.422724	246075	180441	178434	221076	161587	337651	251840	223558	332437	N/A	295343	356460	467077	N/A	365294	168970	228079	194491	N/A	169684	52421.3	66845.7	89142.5	235586	280073	192418	217652	179111	136448	208747	270659	235261	227985	261324	160600	N/A	82041.8	213919	185343	15087	537213	261837	324878	335474	416739	180665	184536	265424
	428.1855@10.351674	4789.35	395725	99329	173582	104054	168105	126030	93117.8	463511	144079	314137	179630	340546	115778	78668	124035	233583	121272	1.47137e+06	324465	458452	1.07875e+06	344321	243395	262371	169186	161484	371063	147383	762117	197726	281117	75051.6	383515	156164	161552	221119	369540	228661	311602	88368.4	110725	161300	119732	356974	290257	298059	126193
	261.0609@8.933927	123879	162574	188705	242656	169870	87330.6	98960.8	130482	156213	267228	86766.7	N/A	82071.3	95972.5	17921.1	21526.3	123610	28709.1	653961	353680	261675	N/A	270428	32459.5	192429	124865	261292	195376	339051	211088	300530	391983	182822	N/A	400864	308102	244277	31037.2	159465	145028	15432.4	14786.7	N/A	62327.8	92132.4	315633	176949	N/A
	192.0266@11.360908	199065	199989	343633	155923	306508	200746	237938	305112	189425	225549	11734.3	70344.6	14560.1	N/A	28713.7	N/A	N/A	N/A	269525	99287	283921	283719	204660	317118	360153	347809	300229	176452	248095	176950	255221	184880	N/A	214524	224381	292757	309924	144687	66640	150002	32174.3	31605.3	18734.7	357522	119455	31828.7	140549	18715.4
	255.9882@1.2587986	198556	167652	210412	228402	199651	248806	155047	168541	287902	N/A	155250	138722	120935	143835	120344	162704	N/A	182201	1.90312e+06	196943	289783	251633	N/A	210705	190492	N/A	267594	260475	612059	299030	600562	343870	226496	330067	284501	223383	452140	397472	350337	387919	83290.4	177395	99235.4	206150	263698	299781	375088	110090
	334.0134@9.516049	249817	294361	N/A	378498	156364	228838	453520	54245.7	520521	90745.2	180031	128099	212578	89123.6	105687	212470	419076	278662	195274	203874	367778	176975	124234	133147	88300	137272	200071	173439	94302.2	2701.25	199504	352965	28197.1	215481	61154.1	151674	264283	163459	96462.7	128026	100467	135980	867815	393849	159047	142427	175252	374048
	180.0628@1.0416051	298077	170057	344028	277214	233619	271263	162536	314969	321927	166149	N/A	340077	307175	221397	341791	245603	160174	N/A	1.59945e+06	103048	253886	285786	111625	35813	440627	211287	323894	N/A	405265	327309	299111	104358	138464	445579	274687	210658	388507	354963	425133	326039	232966	304524	160719	265058	330778	425464	368374	N/A
	368.2699@12.410621	294983	232828	418594	301633	380947	233175	15337.8	301766	213171	237507	10815	237155	187022	374444	340262	261314	298678	6225.01	3.40476e+06	226188	175022	187788	218330	234258	943021	N/A	227647	206730	353356	188646	221636	222182	5700.47	202082	284706	59189.4	176350	189891	277080	218142	13024.1	421189	239668	210671	208458	514194	416003	237263
	372.1039@7.484861	441176	360375	349667	380549	44699.6	116301	N/A	612383	84971.9	75937.6	35416.6	153728	620169	N/A	135182	N/A	383504	26742.7	N/A	2.26049e+06	2.01202e+06	2.84528e+06	720544	1.19415e+06	723040	851423	802069	1.85789e+06	1.3819e+06	1.53137e+06	1.90262e+06	1.25178e+06	1.03094e+06	N/A	932553	1.07547e+06	1.23845e+06	2.11649e+06	N/A	81525.5	N/A	N/A	N/A	163431	1.91481e+06	N/A	1.48456e+06	N/A
	425.043@5.5055084	216990	183504	97719.3	114493	131328	383355	222319	177994	247039	297388	289125	N/A	471143	297833	153906	463037	242864	N/A	N/A	130298	233419	220227	597313	285259	N/A	359810	N/A	263766	72678.6	98855.7	356131	646636	500339	205676	205340	392829	327541	358125	N/A	284701	789289	34617.3	764819	947866	164194	N/A	N/A	51739.7
	120.0422@1.0732663	228514	N/A	212067	265385	199350	283481	169033	354126	194032	214118	272714	391539	301328	330005	205245	187216	252578	207898	2.06634e+06	222253	151770	193880	316097	84795.2	217783	233128	163118	279262	321954	215557	219734	369890	128159	216420	274866	213134	141744	316450	350201	296570	109851	471625	267137	136475	387244	419357	402959	291573
	204.0088@8.745395	86825.5	149476	31984	86647.6	88238.9	156628	206420	51670.8	165086	27021.7	282950	204592	207649	175886	94895.9	230148	205986	83768.3	N/A	248211	N/A	452037	165561	307549	214266	111698	95371.7	245503	99408.6	162933	138969	268443	245830	327586	157142	73112.6	255718	344996	210724	300497	356503	159994	226133	148012	220891	94175.3	107757	63010.2
	950.6758@9.5989895	245000	156138	270927	308057	130352	186945	138591	156804	153938	145573	129763	98187.9	170476	306999	186144	229517	165230	215176	1.86124e+06	89728.9	114840	84560.4	99068.1	133122	369246	223410	201908	119199	162106	164529	147663	113994	204183	100866	179567	155384	132574	99815.1	238228	171395	249126	142731	109983	N/A	109646	516283	223015	160167
	294.0841@6.889094	148641	280247	107883	153678	N/A	263827	N/A	181465	237223	189634	287977	294136	N/A	93638.2	N/A	N/A	N/A	N/A	899085	250870	324854	415102	203557	267928	N/A	128269	242049	317761	181572	240583	358223	406815	N/A	371222	117552	201759	450916	304695	274464	279980	321105	139657	230015	343785	317328	188672	170760	233038
	422.0079@1.1647114	181103	420026	79997	96332.2	491707	211993	519088	384973	242239	341304	N/A	81734.6	N/A	N/A	N/A	N/A	N/A	N/A	N/A	152869	481424	283804	506856	395924	208714	665591	418996	215497	36323.5	215823	404258	330383	175527	260609	397540	584156	402036	172864	N/A	179374	33428.6	6708.27	N/A	543485	110978	N/A	25922.9	N/A
	1067.0236@1.1137801	547664	504997	691675	608437	867670	456682	493279	596325	428511	493097	285816	131631	151697	569036	155148	34166	309250	5302.47	N/A	254098	329680	453709	271071	762145	1.00729e+06	770384	667337	332269	811129	442463	181484	250115	1.02098e+06	324686	383345	428291	454363	227900	208394	330178	490952	531875	223754	304155	233853	311560	459428	457843
	205.0368@6.9012876	271101	440834	N/A	290938	N/A	493948	428426	265278	483583	316253	476146	568400	505261	100160	438143	428720	N/A	466995	N/A	226171	421615	605099	121526	368871	131769	94888.2	N/A	392155	219579	390480	408627	N/A	249968	550226	175746	93489.6	746772	471609	457907	571938	336551	N/A	361045	616238	412505	434117	338484	343706
	410.3166@12.999718	311345	184050	N/A	289046	263430	325612	171836	N/A	220759	198174	187620	189378	169288	125299	242496	200093	241835	283580	1.98427e+06	160366	86862.9	178385	124268	252366	429680	245962	159756	152549	281743	140595	178884	64320.1	222408	252504	134441	162355	148192	253866	272759	244133	272725	195402	190791	N/A	215877	427827	371030	186929
	238.0471@9.652233	193384	238394	N/A	149489	132347	333576	307176	136570	262476	238336	297984	323292	421397	271223	137875	374776	288813	319634	N/A	299722	320441	514703	316401	353626	267257	303279	259813	344269	203506	297505	225911	257879	319372	463908	239929	277142	266425	402080	195136	339883	388084	127328	310517	342111	341408	88621.1	120149	160995
	223.033@8.69692	34908.7	47949.5	13703.6	28430.5	24739.3	33152.5	31618.3	N/A	32900.1	29088.9	30969	69666.3	41820.9	N/A	N/A	N/A	N/A	4206.56	N/A	37663.4	183897	477982	31794.5	64939.9	N/A	22732.4	N/A	368808	245181	305251	170246	57700.3	23107.1	469277	20286.1	N/A	37968.7	344990	233595	364342	N/A	N/A	15091.3	36096.7	344947	116470	163374	N/A
	330.2393@10.426541	717132	501684	508183	299963	708335	439582	427875	555046	482836	646568	735385	461443	1.0148e+06	965546	2.78474e+06	2.80188e+06	1.13554e+06	1.30201e+06	1.57777e+06	92192.6	77087.1	23745.9	795808	250485	1.88475e+06	1.62814e+06	172840	49775.6	72669.5	80623.3	162658	45577.9	788719	116448	367900	278624	146960	55871.6	168804	96577	3.24447e+06	6.03032e+06	2.12469e+06	N/A	176390	270150	87235.9	1.98438e+06
	150.0524@1.0540184	407233	326035	562259	355466	461174	392445	335724	563983	360549	306059	639032	561263	481198	363478	390641	355050	N/A	203700	5.91147e+06	230474	396633	288545	297591	267704	506706	377285	376974	415318	610051	307287	490667	609888	307877	361978	425776	412655	522629	422631	342582	346549	286696	498602	321964	397100	469741	355119	298239	409084
	218.0246@9.668457	243941	344020	132287	261585	200198	488959	383097	253730	587696	470801	611421	734229	345217	456597	563824	655012	819491	268738	N/A	650671	763412	394001	983785	588263	654470	506593	527712	521770	210033	474803	346349	434811	509723	158341	382041	283211	511452	260214	84813.7	174301	938916	N/A	506831	568240	619565	63824.5	137097	148953
	967.0073@1.0827969	N/A	297955	619767	N/A	367856	414467	835636	508513	56126.2	311975	227820	215324	536846	286670	876029	921043	151869	273691	9.7457e+06	709051	N/A	153492	N/A	116962	N/A	341923	302945	N/A	819576	369040	N/A	290907	129752	446086	351563	2.25759e+06	225650	382345	578111	292299	725728	316200	1.21925e+06	357204	N/A	1.25366e+06	601346	681754
	341.9522@0.83989143	299305	307085	385993	330368	393354	310813	345806	381100	330332	283697	267715	233834	258681	349343	128152	178815	173804	200133	N/A	215664	301353	334506	198689	264879	304146	313934	294288	309309	344075	258377	282587	241600	293002	255068	240766	239187	326372	241864	239887	269478	227138	347385	245624	243096	278013	342418	204430	355504
	194.0575@8.318241	188827	246073	N/A	138355	164362	324354	292566	N/A	270030	276557	300568	391629	244918	251060	243349	86859.2	97420.8	138935	N/A	344568	521250	568007	414660	268924	261111	271828	318827	400518	174685	337835	453732	374634	271888	362938	367164	391449	663110	407528	168357	309370	268762	214546	329881	365599	315404	130392	157301	N/A
	195.0525@6.705833	213502	61280.9	N/A	402193	N/A	N/A	154914	N/A	254973	58208.1	58472.8	24563	N/A	N/A	N/A	N/A	10510.2	16800.2	N/A	889650	1.361e+06	2.50996e+06	220863	663163	996721	1.97917e+06	995926	1.36508e+06	1.59445e+06	1.48592e+06	785651	192271	656542	1.41096e+06	738081	N/A	947952	1.00047e+06	N/A	160590	N/A	N/A	21433.1	60703.9	1.67691e+06	N/A	975561	N/A
	117.9356@13.259431	513986	404408	701852	541011	705794	423364	402341	505780	390973	493158	396410	284722	392303	674208	554440	502526	553503	546766	6.47976e+06	373070	255901	375871	403162	438637	1.09245e+06	618587	434079	425541	665004	424201	288853	393485	494831	376375	502021	481381	288230	356367	512233	422935	523461	724111	423492	264318	373862	905605	684265	525095
	351.1151@1.1103852	221832	199428	241791	233202	218906	309155	191214	186539	270282	170778	242478	351992	223801	298325	223831	102013	280266	161180	4.98829e+06	225668	199163	329898	154002	223572	192725	140192	219329	241122	N/A	283499	393276	417851	301172	449075	295561	252935	482270	520810	550720	523184	138380	165720	242907	172697	317796	539127	495615	207236
	570.0092@8.334682	263296	301574	82354.7	190222	201854	403437	381490	238157	315238	421900	446761	565955	417623	440717	143080	34296.2	N/A	85354.6	N/A	414124	411736	453562	227203	403159	147092	273211	202673	N/A	326961	394952	374421	337336	339276	406891	316668	355818	479344	358588	340355	423884	487639	222132	448859	402447	388421	88427.3	N/A	N/A
	370.0883@7.403613	207949	N/A	143356	N/A	37267.9	94220.5	96643	360312	N/A	2388.15	122528	211536	174843	N/A	46846.8	74119.9	210908	7606.97	N/A	929118	979737	1.61843e+06	597758	507604	627282	555897	519455	1.15383e+06	761971	976565	1.06794e+06	712558	569601	1.07516e+06	709774	748379	1.30033e+06	7162.6	N/A	N/A	7182.03	N/A	5912.79	161417	798944	N/A	384291	N/A
	424.3322@12.965338	543339	256428	523090	592584	461847	459134	258712	494643	399532	317145	288260	285577	395756	422260	362751	491703	388406	750216	4.46154e+06	254334	95631.8	406351	256540	465760	685756	388377	269197	413842	661924	434385	274294	247598	540899	421337	262652	323589	291252	396483	509671	433636	568755	464717	309336	62273.9	435997	937944	703234	327401
	406.034@1.1795683	543820	255119	497085	387872	610860	475702	609329	429019	543875	382740	N/A	68929.2	N/A	N/A	N/A	N/A	N/A	N/A	N/A	118858	470472	472441	483427	548087	596067	425430	288054	487335	195808	434808	293255	277954	481958	373210	521771	621999	238275	328486	130433	336041	52698.3	11908.9	N/A	493677	242224	N/A	44858.6	N/A
	426.0402@9.731412	323647	142025	96005.1	406244	439712	396476	177294	205329	414257	349784	351663	295717	395752	453191	464883	672258	388495	399061	N/A	466286	179153	291297	208280	512402	233359	122664	134599	468277	365754	375088	258732	113094	587956	220452	227761	184410	185226	329044	233739	389246	884413	371735	424267	977047	498993	228854	342282	46816.9
	154.0264@8.669082	142011	224517	59169.2	145227	N/A	223218	29933.7	N/A	240819	197475	273570	272321	241784	234520	165573	259310	350605	368597	N/A	363381	542893	725767	255325	156164	N/A	207737	141517	496849	269193	440534	387399	319813	212614	463800	226206	N/A	45108.9	497435	275316	521409	279101	239421	313715	320810	363424	184105	188996	259793
	292.9653@7.719648	72342.3	N/A	N/A	106850	N/A	45158.6	96571.1	N/A	337069	55557.3	116660	414660	456581	62921.7	47342.7	243194	82656.3	133014	N/A	105768	349267	505652	126514	738062	N/A	109780	94444.9	N/A	235581	N/A	N/A	149958	16683.1	N/A	72419.6	123637	150179	197105	276315	219004	N/A	25899.4	N/A	121169	209101	228254	N/A	26826
	471.0749@7.7243505	N/A	443732	55216.9	319446	208379	219314	277333	7143.54	436838	161306	350144	928885	504213	194723	180008	212843	244434	230151	N/A	214281	442408	356090	297729	532636	129824	322550	449694	N/A	329324	308396	92675.3	N/A	79799.4	264895	183868	309487	176250	278487	N/A	401000	129110	107336	676342	295550	285568	176302	338872	105055
	358.0884@6.090922	1.31612e+06	815271	N/A	1.01216e+06	N/A	N/A	486008	1.7585e+06	N/A	5934.7	558403	431126	1.01153e+06	N/A	N/A	462167	1.03872e+06	77201.5	148472	7.03704e+06	7.19448e+06	7.80252e+06	1.88176e+06	2.4354e+06	1.93749e+06	2.77917e+06	2.20979e+06	6.24518e+06	4.73949e+06	5.17747e+06	5.03572e+06	3.0337e+06	3.11177e+06	21458.9	21780.9	2.23233e+06	4.0032e+06	4.12335e+06	N/A	N/A	N/A	N/A	84836.9	434633	5.02502e+06	123271	3.79539e+06	N/A
	196.073@8.912146	308807	134980	226948	333444	389016	548593	560147	69465.9	703066	223940	268301	271656	147317	189219	73991.6	175604	217639	365357	4.54303e+06	91646.8	47815	65565.2	10198.5	19132.7	140299	135864	118778	21081.2	44415.3	43895.6	16510.6	15068	14423.3	29186.3	144950	7620.47	330222	25686.4	862664	842847	292082	380258	353620	328207	25100.1	968405	53246.7	150015
	189.042@7.433308	515202	702577	N/A	571098	604075	906919	736208	N/A	1.02043e+06	634433	812690	960329	1.14041e+06	615996	704991	853452	611212	542726	N/A	661552	852072	1.54273e+06	711621	1.00969e+06	560399	508986	632175	691615	646789	1.08745e+06	923606	1.11991e+06	681846	1.38722e+06	768949	600799	1.50566e+06	935838	1.12443e+06	1.33202e+06	939656	535243	637947	1.05674e+06	884565	1.07502e+06	1.05797e+06	463587
	447.9992@7.7944303	222795	562879	216843	655112	512385	417920	459838	N/A	630932	384923	425609	771213	551967	452733	241272	563983	467378	N/A	N/A	351059	628114	2825.68	458518	7662.18	341341	583158	N/A	433654	591536	535992	242393	N/A	208377	437147	388545	559983	315153	451202	718779	171830	477451	315258	N/A	255883	521594	946325	661787	240671
	159.089@6.8657837	1.03036e+06	1.21631e+06	N/A	1.04677e+06	1.44099e+06	1.51147e+06	1.31463e+06	1.39016e+06	1.41591e+06	308110	892586	1.4756e+06	1.11117e+06	745245	231645	315680	984161	N/A	1.69078e+07	1.58935e+06	1.41453e+06	2.20454e+06	1.7055e+06	2.2496e+06	1.93946e+06	890738	793293	1.60198e+06	789334	1.42906e+06	923979	1.48044e+06	1.09018e+06	1.54421e+06	1.46709e+06	N/A	N/A	1.4734e+06	717726	1.02454e+06	551373	678088	119912	2.42864e+06	1.52579e+06	1.06259e+06	1.60001e+06	969473
	204.0086@7.438196	715195	808085	N/A	569595	N/A	1.02484e+06	914721	803965	298968	922936	899462	1.24654e+06	1.12659e+06	1.00823e+06	614119	975867	656346	265577	N/A	802295	1.21664e+06	1.20152e+06	1.41033e+06	1.17068e+06	508087	1.0242e+06	N/A	927938	562097	831379	1.70074e+06	2.14224e+06	1.48908e+06	1.31873e+06	944302	1.34749e+06	1.76562e+06	1.52767e+06	11574.4	54311.3	1.61961e+06	435663	1.37463e+06	1.51141e+06	826929	388226	514858	167044
	102.0319@1.1021295	1.18105e+06	1.5331e+06	1.44288e+06	1.18001e+06	2.13313e+06	1.1874e+06	1.58111e+06	1.3425e+06	1.19953e+06	1.34343e+06	877652	409169	364597	1.50348e+06	418174	50989	895632	37206.4	N/A	805646	1.10958e+06	1.70277e+06	787235	2.84421e+06	2.07925e+06	19433.1	1.65e+06	932327	854223	1.2472e+06	544064	730961	13861.2	965627	16264.4	1.20208e+06	1.52328e+06	613306	489039	932908	1.53682e+06	2.71296e+06	728500	1.11178e+06	638202	711687	849654	1.25232e+06
	501.9253@0.8272833	760820	582690	915780	828854	868164	783063	711868	818921	806159	497097	558225	450632	575641	707571	N/A	422315	208027	288550	N/A	337474	550072	672367	464955	719788	585781	668806	703973	749401	889482	653089	605379	473987	930628	660206	443898	N/A	771863	597875	675570	916021	644748	512022	378521	467155	863955	810579	469406	608545
	168.0278@1.0833212	645138	721043	837542	819196	660436	950422	496842	753215	843037	751504	1.37472e+06	1.39665e+06	669675	1.34721e+06	960096	329304	931798	692214	1.32983e+07	847886	989960	1.17215e+06	642437	663978	778282	443864	967260	765013	N/A	712426	1.10841e+06	1.19468e+06	726641	648445	978096	580082	1.34667e+06	1.51952e+06	1.52082e+06	812388	385130	1.16501e+06	619037	684463	927356	1.99404e+06	1.55382e+06	838154
	219.1099@5.600975	875818	851882	476239	886917	292493	1.96256e+06	1.10448e+06	928545	1.15924e+06	1.1367e+06	991018	1.90329e+06	1.83526e+06	527125	1.00699e+06	1.88233e+06	1.08894e+06	1.44669e+06	8.5218e+06	1.50162e+06	1.2581e+06	2.06114e+06	662562	1.36454e+06	725371	621284	1.07433e+06	1.52314e+06	1.10901e+06	1.53565e+06	1.56842e+06	718372	722792	2.28908e+06	962253	887907	1.13304e+06	1.88035e+06	1.60604e+06	1.81639e+06	1.29106e+06	746564	768183	871013	1.1669e+06	867937	1.01671e+06	665114
	1095.0002@6.416703	846175	544360	223311	694300	799623	820695	823598	220914	756410	620894	784396	1.95486e+06	1.4083e+06	591226	127230	516590	506615	177740	N/A	1.11548e+06	271358	1.22585e+06	1.01621e+06	1.78539e+06	622605	813720	1.00138e+06	874675	714805	778969	781136	1.26524e+06	524514	897067	635577	766597	1.01271e+06	847655	1.15255e+06	1.15318e+06	778856	N/A	835172	819658	771104	1.04308e+06	792465	N/A
	244.0842@9.675971	1.33087e+06	463876	448757	857582	409316	970791	684197	336088	1.16867e+06	324804	184202	289535	144797	128910	39383.4	55141.7	72136.2	56804	374398	361463	347365	1.23935e+06	288583	429016	264771	428759	174756	611808	607197	623443	211660	236071	301458	613805	263843	154936	284807	329429	541429	886282	233431	222799	129095	438407	301393	284841	661873	98156.2
	159.9854@0.8348311	1.26743e+06	1.23361e+06	1.68822e+06	1.32636e+06	1.5695e+06	1.26033e+06	1.2026e+06	1.77892e+06	1.21677e+06	1.11222e+06	1.06176e+06	1.05249e+06	1.0652e+06	1.53094e+06	870498	1.07382e+06	1.04766e+06	1.02636e+06	N/A	895054	795732	930286	809892	1.06618e+06	1.22378e+06	1.45807e+06	1.48025e+06	982472	1.16942e+06	887256	973153	944209	1.0576e+06	923726	1.07277e+06	964264	1.17545e+06	840291	802942	993210	1.10999e+06	1.43565e+06	990531	946323	1.04814e+06	1.42304e+06	1.00326e+06	1.31028e+06
	244.0033@8.037192	1.06098e+06	1.34845e+06	878688	824937	1.13614e+06	1.8777e+06	1.73932e+06	1.44442e+06	1.64478e+06	1.80519e+06	1.52394e+06	2.41478e+06	2.06042e+06	1.64865e+06	859889	73921.8	69858.8	N/A	N/A	1.89521e+06	2.51175e+06	1.77143e+06	2.09226e+06	2.46659e+06	1.76683e+06	1.71882e+06	1.80282e+06	1.17901e+06	609994	1.16337e+06	4.40121e+06	4.17748e+06	2.00327e+06	2.81168e+06	3.16615e+06	3.09729e+06	5.75152e+06	1.93295e+06	1.00857e+06	1.1572e+06	2.45365e+06	1.20818e+06	2.05939e+06	2.71741e+06	1.74754e+06	447562	536475	1.19646e+06
	387.9451@0.8277707	1.07757e+06	893795	1.02289e+06	1.19905e+06	1.11279e+06	1.11186e+06	939917	1.23189e+06	1.12856e+06	695007	721729	712958	826385	933268	341793	565785	387687	421291	N/A	563129	848709	964374	523627	876578	952851	1.06426e+06	1.05805e+06	1.04109e+06	1.26629e+06	822634	898405	731416	1.08153e+06	924687	683502	689829	832412	837779	965059	864849	801640	866743	604891	626875	980798	1.18966e+06	610073	972935
	378.0916@1.0199807	2.1357e+06	670793	1.48913e+06	1.1122e+06	1.86884e+06	307343	659645	3.91578e+06	1.19836e+06	471728	N/A	N/A	490915	N/A	N/A	123016	N/A	34064.8	N/A	63328.9	1.6273e+06	1.42262e+06	3.37527e+06	2.02483e+06	312024	245744	1.88605e+06	2.52592e+06	1.47776e+06	2.68387e+06	2.01276e+06	510776	3.87755e+06	1.72e+06	51205.4	1.85945e+06	800191	1.55026e+06	15412.9	626512	115735	202290	27789.7	542520	3.9659e+06	13803.9	3.70768e+06	N/A
	179.0576@8.170313	1.74194e+06	N/A	1.27166e+06	1.56188e+06	N/A	2.94168e+06	2.92519e+06	1.81884e+06	2.81192e+06	2.16211e+06	452514	1.26642e+06	14281.1	N/A	244193	148061	N/A	8082.48	N/A	2.5142e+07	9.60863e+07	9.91722e+07	7.26996e+07	6.47021e+07	7.75461e+07	8.61414e+06	5.31643e+07	9.17246e+07	8.31274e+07	8.07572e+07	9.79279e+07	7.85721e+07	6.67984e+07	9.853e+07	7.34875e+07	6.61042e+07	8.92406e+07	9.13711e+07	N/A	8842.17	N/A	N/A	504827	1.64827e+06	8.94743e+07	N/A	7.41546e+07	N/A
	255.9883@1.059259	2.009e+06	2.42802e+06	2.99435e+06	2.12622e+06	3.62194e+06	2.14123e+06	2.02918e+06	2.1354e+06	2.52787e+06	2.36171e+06	1.3185e+06	2.09325e+06	1.43174e+06	2.57979e+06	1.97742e+06	1.48885e+06	1.38755e+06	1.65077e+06	3.42836e+07	2.58784e+06	3.23578e+06	3.10259e+06	2.39283e+06	2.10744e+06	2.94876e+06	2.45575e+06	3.255e+06	3.19666e+06	2.40589e+06	3.31956e+06	6265.52	4.68116e+06	2.56433e+06	3.35974e+06	4.13938e+06	3.31178e+06	4.72496e+06	4.40829e+06	3.58625e+06	3.74233e+06	1.2122e+06	2.9919e+06	1.49076e+06	2.29781e+06	3.0001e+06	4.08921e+06	4.12093e+06	1.93057e+06
	259.9981@7.2615385	322216	766976	376889	447740	670447	540061	726559	N/A	775490	N/A	550456	442255	489298	560581	445992	230063	736957	N/A	N/A	1.35399e+06	1.90739e+06	2.65402e+06	583249	748830	N/A	646141	627700	1.49744e+06	1.16658e+06	1.7567e+06	N/A	965054	611966	1.4827e+06	616408	N/A	1.25293e+06	1.65888e+06	986159	1.82509e+06	824064	N/A	803494	812324	1.1939e+06	792702	845133	N/A
	246.0191@8.371548	37747.9	1.46492e+06	993787	719009	1.01954e+06	1.38583e+06	1.82982e+06	2.16656e+06	60599.2	752434	1.28586e+06	675717	1.20865e+06	1.18795e+06	1.46022e+06	1.86411e+06	1.15525e+06	2.84678e+06	8.47474e+06	2.23602e+06	1.70813e+06	1.94606e+06	1.60763e+06	972254	N/A	5.29794e+06	N/A	2.23636e+06	996031	N/A	1.98405e+06	2.34216e+06	96075.6	1.14244e+06	2.57067e+06	N/A	4.58416e+06	2.10044e+06	1.03955e+06	1.53943e+06	170259	1.8296e+06	1.35808e+06	17782.6	995303	895226	800383	1.52716e+06
	273.9653@0.83504844	1.9046e+06	1.91732e+06	2.30733e+06	2.14595e+06	2.3756e+06	2.06707e+06	2.11191e+06	2.29843e+06	2.21333e+06	1.64041e+06	1.61583e+06	1.50811e+06	1.70409e+06	2.06736e+06	725420	1.13214e+06	1.03529e+06	854116	N/A	1.28038e+06	1.90342e+06	2.03974e+06	1.31072e+06	1.78133e+06	1.86498e+06	2.12316e+06	2.0073e+06	1.96038e+06	2.21882e+06	1.68363e+06	1.94158e+06	1.61961e+06	1.93949e+06	1.75179e+06	1.42625e+06	27542	2.07198e+06	1.63858e+06	1.60978e+06	1.88834e+06	1.4928e+06	2.02177e+06	1.45598e+06	1.6256e+06	1.83229e+06	2.15397e+06	1.14449e+06	2.08621e+06
	158.0436@1.0219339	3.85855e+06	2.05363e+06	4.42495e+06	4.03625e+06	3.58266e+06	2.77601e+06	1.66919e+06	3.44413e+06	1.85438e+06	2.92795e+06	311645	N/A	2.67224e+06	N/A	N/A	374382	N/A	792932	2.85415e+06	2.07735e+06	3.072e+06	3.67985e+06	2.28508e+06	3.6462e+06	4.33034e+06	2.98285e+06	3.99822e+06	3.83684e+06	7.03975e+06	3.75199e+06	2.75686e+06	3.15888e+06	3.88601e+06	2.80847e+06	3.15895e+06	3.24784e+06	2.8691e+06	2.79386e+06	3.11407e+06	2.6449e+06	102951	N/A	N/A	1.64379e+06	3.27039e+06	4.68508e+06	5.22214e+06	N/A
	134.0213@1.0859364	2.51624e+06	1.94575e+06	N/A	2.36445e+06	4.6504e+06	2.09874e+06	2.81144e+06	2.39717e+06	3.83717e+06	2.44714e+06	2.45378e+06	1.81841e+06	2.52601e+06	2.74951e+06	185833	314781	N/A	136677	N/A	2.95069e+06	4.10619e+06	5.42122e+06	2.40134e+06	8.11024e+06	4.26186e+06	3.73207e+06	3.25083e+06	2.92077e+06	3.52145e+06	2.35876e+06	3.01622e+06	2.28437e+06	7.40462e+06	3.3354e+06	1.45304e+06	2.19447e+06	2.50073e+06	2.50441e+06	2.57452e+06	3.58068e+06	9.04879e+06	N/A	2.83753e+06	2.16582e+06	2.90183e+06	2.73956e+06	1.93357e+06	852055
	189.993@5.516094	4.99672e+06	4.70192e+06	4.76688e+06	3.93196e+06	4.69309e+06	6.85306e+06	5.65544e+06	6.63151e+06	4.90374e+06	6.54848e+06	5.62584e+06	8.89774e+06	7.25811e+06	8.10695e+06	6.44617e+06	6.64077e+06	5.87312e+06	1.80215e+06	N/A	4.44038e+06	6.80218e+06	5.03448e+06	9.49371e+06	5.69516e+06	3.87722e+06	7.17217e+06	2.49063e+06	5.4211e+06	2.69688e+06	3.72391e+06	8.15337e+06	1.02109e+07	7.88063e+06	5.63216e+06	5.83807e+06	7.81733e+06	1.08875e+07	6.82961e+06	4.07353e+06	6.69483e+06	1.05431e+07	3.3597e+06	1.10704e+07	1.11257e+07	4.30202e+06	2.03794e+06	2.43602e+06	2.94208e+06
	262.0138@6.4888835	519964	2.77344e+06	2.0703e+06	582066	3.59502e+06	2.95464e+06	3.38565e+06	2.53637e+06	3.48363e+06	3.37454e+06	3.32376e+06	4.33072e+06	2.84074e+06	3.68954e+06	3.13109e+06	1.11545e+06	4.33976e+06	2.0598e+06	1.80355e+07	6.0606e+06	5.0237e+06	1.1011e+07	3.55387e+06	4.19099e+06	3.3868e+06	3.03412e+06	2.81912e+06	6.27075e+06	3.7985e+06	5.49284e+06	4.31103e+06	4.5589e+06	2.31004e+06	5.7082e+06	3.24674e+06	N/A	5.65428e+06	5.97065e+06	3.77617e+06	6.66883e+06	1.5573e+06	3.56257e+06	3.90118e+06	5.61401e+06	4.93766e+06	3.46028e+06	3.65438e+06	3.82647e+06
	173.9982@6.4134574	8.48667e+06	2.81585e+06	N/A	7.01459e+06	7.50847e+06	6.64352e+06	5.1127e+06	2.68479e+06	5.60491e+06	5.6331e+06	6.46878e+06	2.3679e+07	1.92071e+07	4.28543e+06	3.66517e+06	4.27158e+06	2.79234e+06	982279	657656	7.19607e+06	7.12529e+06	8.38589e+06	7.68531e+06	2.28735e+07	6.67314e+06	6.61069e+06	1.28164e+07	5.48743e+06	7.87206e+06	4.93417e+06	4.82194e+06	7.46826e+06	3.26917e+06	4.85435e+06	4.44884e+06	5.3249e+06	6.13818e+06	4.84442e+06	1.39156e+07	7.62524e+06	4.86318e+06	1.92927e+06	7.14085e+06	4.38798e+06	5.05963e+06	1.28964e+07	8.11832e+06	1.22162e+06
	274.0139@8.754467	39591.8	47483.9	41790.5	31747	28212.6	2618.12	36084.6	N/A	46788.4	42305.8	43582.4	81083.8	46339.6	56022.9	73545.2	46908.6	49869.5	37932.1	N/A	60088.6	74552.9	2.15116e+07	22853.3	24355.3	44862.2	27619.2	N/A	60645.4	35433.6	41002.6	17037.6	49329.9	41479.7	3064.76	N/A	46204.5	48154.6	76865.4	50363.2	44884.7	64958.3	50690.9	54074	70196.1	8383.58	45039.9	33324.2	42981
	213.009@7.6623235	4.14143e+06	1.72408e+07	9.00036e+06	5.97948e+06	1.40709e+07	1.12481e+07	1.28034e+07	4.63492e+06	2.02392e+07	1.07488e+07	1.30054e+07	3.2759e+07	2.02833e+07	1.25605e+07	1.20203e+07	1.6637e+07	1.3229e+07	1.2507e+07	3.02048e+06	1.33153e+07	5423.45	2.77099e+07	1.62505e+07	3.50849e+07	1.27181e+07	1.74144e+07	2.0886e+07	1.20786e+07	1.71366e+07	1.63685e+07	9.26467e+06	1.78258e+07	6.41394e+06	1.55741e+07	1.24481e+07	1.76133e+07	1.77737e+07	1.58228e+07	7.46681e+06	N/A	1.87073e+07	9.5951e+06	2.53038e+07	1.46577e+07	1.7304e+07	2.31744e+07	1.7298e+07	7.62749e+06
[truncated: 89 more columns]
